# Supplementary material for: Analytical correlation between overall subjective satisfaction and criterion-based evaluation in continuing medical education: A cross-sectional study of associated factors
Source: PLoS One. 2026 May 27;21(5):e0349900. doi: 10.1371/journal.pone.0349900 (PMC13215484; doi:10.1371/journal.pone.0349900)
Supplement: S1 Data — (XLSX) [file pone.0349900.s001.xlsx]

## Sheet: Dataset
@3. Grade	Function	@4. Specialty	Specialty	@6. Years of practice after internship	@7. Current governorate	Current Practice Environment	Current Level of Practice (Healthcare System Organization)	@10. Have you attended a continuing education before?	Training Framework	CEC_master	@13.The Master's degree you followed is titled:	@14.The CEC you followed is titled:	@15.Information source for registration for the CEC/master	Satisfaction (Procedure)	@16. Start: Procedure (Score)	Satisfaction (Syllabus)	@16. Start: Syllabus (Score)	Satisfaction (Fees)	@16. Start: Registration Fees	v4	v5	v6	v7	v8	@17. During CEC/Master's training: Planned course hours respected	v9	v10	v11	v12	v13	v14	v15	v16	v17	v18	v19	v20	Satisfaction Category	filter_$	Start_1_Procedure	Start_2_Syllabus	Start_3_Registration_Fees	During_1	During_2	During_3	During_4	During_5	During_6	During_7
Resident	1	Microbiology	4	2	Sousse	Urban (municipality, high population density, importance of non-agricultural activities, etc.)	Third line (University hospital)	YES	Certificate of Complementary Studies	0		Anti-Infective Chemotherapy	Colleague	Rather satisfied	2	Satisfied	3	Rather satisfied	2	2	2	2	3	2	2	3	3	3	2	2	2	2	2	1	2	2	3	0	1	1	1	1	1	1	1	1	1	1	1
Resident	1	Medical Imaging	4	4	France	Urban (municipality, high population density, importance of non-agricultural activities, etc.)	Third line (University hospital)	YES	Certificate of Complementary Studies	0		Oncologic Imaging	FMSo Website	Rather satisfied	2	Dissatisfied	0	Rather dissatisfied	1	2	0	0	1	2	2	1	0	2	1	1	2	0	0	0	0	2	1	0	1	1	0	0	1	0	0	0	1	1	0
Assistant Professor (AHU)	1	Preventive and Community Medicine	4	8	Sousse	Urban (municipality, high population density, importance of non-agricultural activities, etc.)	Third line (University hospital)	YES	Certificate of Complementary Studies	0		Pedagogical and Digital Innovation	FMSo Website	Satisfied	3	Dissatisfied	0	Satisfied	3	1	0	2	2	0	2	2	2	3	1	1	2	1	1	1	1	1	2	0	1	1	0	1	0	0	1	1	0	1	1
Public Health Specialist Physician	1	Pediatrics	3	6	Siliana	Urban (municipality, high population density, importance of non-agricultural activities, etc.)	Second line (Regional hospital, CNSS)	YES	Certificate of Complementary Studies	0		Pediatric Dermatology	FMSo Website	Satisfied	3	Rather satisfied	2	Rather satisfied	2	3	2	0	0	3	3	3	1	2	1	1	1	1	1	1	1	1	2	0	1	1	1	1	1	1	0	0	1	1	1
Resident	1	Family Medicine	1	2	Sousse	Urban (municipality, high population density, importance of non-agricultural activities, etc.)	Third line (University hospital)	YES	Certificate of Complementary Studies	0		School and University Medicine	Colleague	Satisfied	3	Dissatisfied	0	Satisfied	3	0	2	1	2	0	1	1	3	3	2	1	2	2	2	1	2	2	3	0	1	1	0	1	0	1	0	1	0	0	0
Resident	1	Family Medicine	1	3	Sousse	Urban (municipality, high population density, importance of non-agricultural activities, etc.)	Third line (University hospital)	YES	Certificate of Complementary Studies	0		School and University Medicine	FMSo Website	Rather dissatisfied	1	Rather dissatisfied	1	Rather dissatisfied	1	1	0	2	2	0	0	0	2	0	1	1	1	2	1	1	2	1	2	0	1	0	0	0	0	0	1	1	0	0	0
Associate Professor (MCA)	1	Endocrinologie	3	13	Sousse	Urban (municipality, high population density, importance of non-agricultural activities, etc.)	Third line (University hospital)	YES	Certificate of Complementary Studies	0		Pedagogical and Digital Innovation	FMSo Website	Rather satisfied	2	Rather satisfied	2	Rather satisfied	2	2	2	2	2	2	2	2	2	2	2	1	3	3	3	3	3	2	3	0	1	1	1	1	1	1	1	1	1	1	1
Resident	1	Emergency Medicine	3	3	Monastir	Urban (municipality, high population density, importance of non-agricultural activities, etc.)	Third line (University hospital)	YES	Certificate of Complementary Studies	0		Prehospital Medicine	FMSo Website	Rather satisfied	2	Rather satisfied	2	Rather satisfied	2	3	3	2	2	1	2	2	1	1	2	2	2	2	2	2	2	2	3	0	1	1	1	1	1	1	1	1	0	1	1
Assistant Professor (AHU)	1	ENT (Otolaryngology)	2	12	Sidi Bouzid	Urban (municipality, high population density, importance of non-agricultural activities, etc.)	Second line (Regional hospital, CNSS)	YES	Certificate of Complementary Studies	0		Pedagogical and Digital Innovation	FMSo Website	Satisfied	3	Rather dissatisfied	1	Rather satisfied	2	1	1	2	2	1	1	2	0	1	0	0	0	0	0	2	0	2	2	0	1	1	0	1	0	0	1	1	0	0	1
Resident	1	Family Medicine	1	3	Sousse	Urban (municipality, high population density, importance of non-agricultural activities, etc.)	Third line (University hospital)	YES	Certificate of Complementary Studies	0		School and University Medicine	Colleague	Dissatisfied	0	Dissatisfied	#NULL!	Satisfied	3	0	2	0	1	0	0	0	3	0	2	2	2	2	2	2	2	2	2	0	1	0	#NULL!	1	0	1	0	0	0	0	0
Assistant Professor (AHU)	1	General Surgery	2	8	Sousse	Urban (municipality, high population density, importance of non-agricultural activities, etc.)	Third line (University hospital)	YES	Certificate of Complementary Studies	0		Health Research Methodology	FMSo Website, Email	Rather satisfied	2	Rather satisfied	2	Rather satisfied	2	2	1	1	2	2	2	2	2	2	2	1	2	1	1	2	1	1	2	0	1	1	1	1	1	0	0	1	1	1	1
Resident	1	Family Medicine	1	3	Sousse	Urban (municipality, high population density, importance of non-agricultural activities, etc.)	Third line (University hospital)	YES	Certificate of Complementary Studies	0		Prehospital Medicine	FMSo Website	Dissatisfied	0	Rather dissatisfied	1	Satisfied	3	2	2	2	2	2	2	2	2	2	1	1	1	1	1	1	1	1	2	0	1	0	0	1	1	1	1	1	1	1	1
Docteur en pharmacie	1	Other	5	8	Mahdia	Urban (municipality, high population density, importance of non-agricultural activities, etc.)	First line (CSB, district hospital, rural maternity, intermediate center, Mother and Child Protection center, anti-tuberculosis center...)	YES	Certificate of Complementary Studies	0		Medical Device Processing in Healthcare Settings	FMSo Website	Rather dissatisfied	1	Rather satisfied	2	Rather satisfied	2	2	2	2	2	2	2	1	2	2	2	1	2	2	1	1	2	2	3	0	1	0	1	1	1	1	1	1	1	1	0
Pharmacist	1	Pharmacologie	5	10	Mahdia	Urban (municipality, high population density, importance of non-agricultural activities, etc.)	Other (Ministry, Regional Directorate, Instance...)	YES	Certificate of Complementary Studies	0		Medical Device Processing in Healthcare Settings	FMSo Website	Rather satisfied	2	Rather satisfied	2	Rather satisfied	2	2	1	2	2	2	2	2	2	2	2	2	2	2	2	1	2	2	3	0	1	1	1	1	1	0	1	1	1	1	1
Resident	1	Néphrologie	3	3	France	Urban (municipality, high population density, importance of non-agricultural activities, etc.)	First line (CSB, district hospital, rural maternity, intermediate center, Mother and Child Protection center, anti-tuberculosis center...)	YES	Certificate of Complementary Studies	0		Prise en Charge des Maladies auto-immunes et systémiques	Other	Dissatisfied	0	Dissatisfied	#NULL!	Rather dissatisfied	1	2	2	2	2	2	2	2	2	3	2	2	2	1	1	1	2	2	3	0	1	0	#NULL!	0	1	1	1	1	1	1	1
Resident	1	Occupational Medicine	4	4	Sfax	Urban (municipality, high population density, importance of non-agricultural activities, etc.)	Third line (University hospital)	YES	Master's	1	Occupational and Environmental Dermatology		FMSo Website	Rather satisfied	2	Rather satisfied	2	Dissatisfied	#NULL!	2	2	2	2	2	2	2	2	2	2	2	2	2	2	1	2	2	3	0	1	1	1	#NULL!	1	1	1	1	1	1	1
Resident	1	Emergency Medicine	3	4	Sousse	Urban (municipality, high population density, importance of non-agricultural activities, etc.)	Third line (University hospital)	YES	Master's	1	Non-invasive ventilation from hospital to home		Colleague	Rather satisfied	2	Rather satisfied	2	Rather satisfied	2	0	1	2	3	0	0	3	1	3	2	0	1	0	0	2	2	3	2	0	1	1	1	1	0	0	1	1	0	0	1
Resident	1	Médecine physique, rééducation et réadaptation fonctionnelle	3	3	Tunis	Urban (municipality, high population density, importance of non-agricultural activities, etc.)	Third line (University hospital)	YES	Master's	1	Sports Medicine		FMSo Website	Dissatisfied	0	Dissatisfied	#NULL!	Dissatisfied	#NULL!	2	2	1	1	1	2	0	1	2	1	1	1	1	1	1	1	1	1	0	1	0	#NULL!	#NULL!	1	1	0	0	0	1	0
Assistant Professor (AHU)	1	Emergency Medicine	3	5	Sousse	Urban (municipality, high population density, importance of non-agricultural activities, etc.)	First line (CSB, district hospital, rural maternity, intermediate center, Mother and Child Protection center, anti-tuberculosis center...)	YES	Master's	1	Non-invasive ventilation from hospital to home		FMSo Website	Satisfied	3	Satisfied	3	Satisfied	3	3	1	2	1	2	2	2	0	0	2	0	2	0	0	2	3	2	2	0	1	1	1	1	1	0	1	0	1	1	1
Public Health General Practitioner	1	Not applicable	0	10	Kairouan	Semi-rural (transitional environment, such as delegation...)	First line (CSB, district hospital, rural maternity, intermediate center, Mother and Child Protection center, anti-tuberculosis center...)	YES	Master's	1	Family Medicine		FMSo Website, Collègue	Rather satisfied	2	Rather satisfied	2	Rather satisfied	2	1	2	2	2	2	1	2	1	2	2	2	2	2	1	1	2	2	3	0	1	1	1	1	0	1	1	1	1	0	1
Associate Professor (MCA)	1	Biologie médicale	4	0	Sousse	Urban (municipality, high population density, importance of non-agricultural activities, etc.)	Other (Ministry, Regional Directorate, Instance...)	YES	Master's	1	Quality of Care and Health Services Management		FMSo Website, Collègue	Dissatisfied	0	Rather satisfied	2	Rather satisfied	2	1	2	2	2	0	0	2	2	2	2	2	2	2	2	2	2	2	3	0	1	0	1	1	0	1	1	1	0	0	1
Resident	1	Family Medicine	1	4	Sfax	Urban (municipality, high population density, importance of non-agricultural activities, etc.)	Third line (University hospital)	YES	Master's	1	Sports Medicine		FMSo Website	Satisfied	3	Rather satisfied	2	Rather dissatisfied	1	1	0	1	1	0	1	2	2	3	1	1	1	1	1	1	1	1	2	0	1	1	1	0	0	0	0	0	0	0	1
Resident	1	Family Medicine	1	2	Sousse	Urban (municipality, high population density, importance of non-agricultural activities, etc.)	Third line (University hospital)	YES	Master's	1	Sports Medicine		Colleague	Rather satisfied	2	Dissatisfied	0	Dissatisfied	#NULL!	0	0	0	0	1	1	2	0	1	0	1	1	1	0	0	1	0	1	0	1	1	0	#NULL!	0	0	0	0	0	0	1
Assistant Professor (AHU)	1	Médecine légale	3	6	Médenine	Urban (municipality, high population density, importance of non-agricultural activities, etc.)	Third line (University hospital)	YES	Master's	1	Pathological Genetics		FMSo Website	Satisfied	3	Rather satisfied	2	Rather satisfied	2	2	2	2	2	2	2	1	2	2	2	1	2	1	1	1	1	3	3	0	1	1	1	1	1	1	1	1	1	1	0
Médecin dentiste de libre pratique	1	Not applicable	7	8	Sousse	Urban (municipality, high population density, importance of non-agricultural activities, etc.)	Other (Ministry, Regional Directorate, Instance...)	YES	Master's	1	Medical Informatics		Social Media	Rather satisfied	2	Rather satisfied	2	Dissatisfied	#NULL!	2	2	2	2	2	2	1	2	2	2	2	2	1	1	1	2	2	3	0	1	1	1	#NULL!	1	1	1	1	1	1	0
Resident	1	Family Medicine	1	2	Sousse	Urban (municipality, high population density, importance of non-agricultural activities, etc.)	Third line (University hospital)	NO	Certificate of Complementary Studies	0		School and University Medicine	Colleague	Rather dissatisfied	1	Rather satisfied	2	Rather satisfied	2	0	2	2	2	0	1	0	2	2	2	2	2	1	1	0	2	2	3	0	1	0	1	1	0	1	1	1	0	0	0
Resident	1	Family Medicine	1	2	Monastir	Semi-rural (transitional environment, such as delegation...)	First line (CSB, district hospital, rural maternity, intermediate center, Mother and Child Protection center, anti-tuberculosis center...)	YES	Master's	1	Sports Medicine		Colleague	Rather satisfied	2	Rather dissatisfied	1	Rather dissatisfied	1	1	0	0	1	2	0	2	1	0	1	0	0	1	2	1	1	1	1	0	1	1	0	0	0	0	0	0	1	0	1
Public Health Specialist Physician	1	Family Medicine	1	5	Sousse	Rural ("Imada", low population density, importance of agricultural activities...)	First line (CSB, district hospital, rural maternity, intermediate center, Mother and Child Protection center, anti-tuberculosis center...)	YES	Master's	1	Family Medicine		FMSo Website	Dissatisfied	0	Rather dissatisfied	1	Dissatisfied	#NULL!	2	1	2	1	2	2	1	2	2	2	2	1	1	0	0	2	1	3	0	1	0	0	#NULL!	1	0	1	0	1	1	0
Resident	1	Anatomie et cytologie pathologique	4	4	Sousse	Urban (municipality, high population density, importance of non-agricultural activities, etc.)	Third line (University hospital)	YES	Master's	1	Occupational and Environmental Dermatology		Email	Rather dissatisfied	1	Rather dissatisfied	1	Dissatisfied	#NULL!	1	1	1	1	1	2	2	1	0	0	0	0	0	0	0	0	0	2	0	1	0	0	#NULL!	0	0	0	0	0	1	1
Doctorant	1	Family Medicine	1	10	Sfax	Urban (municipality, high population density, importance of non-agricultural activities, etc.)	First line (CSB, district hospital, rural maternity, intermediate center, Mother and Child Protection center, anti-tuberculosis center...)	YES	Master's	1	Sports Medicine		FMSo Website, Collègue	Rather satisfied	2	Dissatisfied	0	Dissatisfied	#NULL!	0	0	2	3	2	1	0	1	0	2	2	3	3	2	3	3	3	3	0	1	1	0	#NULL!	0	0	1	1	1	0	0
Resident	1	Family Medicine	1	2	Sousse	Urban (municipality, high population density, importance of non-agricultural activities, etc.)	First line (CSB, district hospital, rural maternity, intermediate center, Mother and Child Protection center, anti-tuberculosis center...)	YES	Master's	1	Family Medicine		Colleague	Rather satisfied	2	Rather dissatisfied	1	Rather satisfied	2	2	0	2	2	3	3	2	2	0	2	2	2	2	2	1	2	2	3	0	1	1	0	1	1	0	1	1	1	1	1
Public Health General Practitioner	1	Not applicable	0	24	Sousse	Urban (municipality, high population density, importance of non-agricultural activities, etc.)	First line (CSB, district hospital, rural maternity, intermediate center, Mother and Child Protection center, anti-tuberculosis center...)	YES	Master's	1	Family Medicine		FMSo Website	Rather satisfied	2	Rather satisfied	2	Rather dissatisfied	1	1	1	2	2	1	1	2	1	2	2	2	2	1	2	1	2	2	3	0	1	1	1	0	0	0	1	1	0	0	1
Public Health General Practitioner	1	Other	0	13	Sfax	Urban (municipality, high population density, importance of non-agricultural activities, etc.)	First line (CSB, district hospital, rural maternity, intermediate center, Mother and Child Protection center, anti-tuberculosis center...)	YES	Master's	1	Sports Cardiology and Cardiac Rehabilitation		FMSo Website	Satisfied	3	Rather satisfied	2	Satisfied	3	2	2	2	3	2	2	2	3	3	2	2	2	2	2	2	2	2	3	0	1	1	1	1	1	1	1	1	1	1	1
Médecin généraliste de libre pratique	1	Family Medicine	1	4	Monastir	Urban (municipality, high population density, importance of non-agricultural activities, etc.)	First line (CSB, district hospital, rural maternity, intermediate center, Mother and Child Protection center, anti-tuberculosis center...)	YES	Master's	1	Homeopathy		FMSo Website	Rather satisfied	2	Rather satisfied	2	Rather satisfied	2	3	2	1	1	2	2	2	2	1	3	2	2	2	2	2	2	2	3	0	1	1	1	1	1	1	0	0	1	1	1
Resident	1	Family Medicine	1	2	Sousse	Urban (municipality, high population density, importance of non-agricultural activities, etc.)	Third line (University hospital)	YES	Master's	1	Family Medicine		Other	Rather satisfied	2	Dissatisfied	0	Rather satisfied	2	0	0	2	1	0	0	0	2	2	0	0	0	0	0	0	0	0	1	0	1	1	0	1	0	0	1	0	0	0	0
Assistant Professor (AHU)	1	Pediatrics	3	7	Monastir	Urban (municipality, high population density, importance of non-agricultural activities, etc.)	Third line (University hospital)	YES	Master's	1	Congenital and Pediatric Cardiology		Email	Dissatisfied	0	Dissatisfied	0	Rather satisfied	2	0	2	1	2	0	1	0	2	1	2	0	2	1	0	1	2	2	3	0	1	0	0	1	0	1	0	1	0	0	0
Resident	1	Family Medicine	1	2	Sousse	Urban (municipality, high population density, importance of non-agricultural activities, etc.)	First line (CSB, district hospital, rural maternity, intermediate center, Mother and Child Protection center, anti-tuberculosis center...)	YES	Master's	1	Sports Medicine		FMSo Website	Rather satisfied	2	Satisfied	3	Rather dissatisfied	1	2	3	2	2	3	2	2	3	3	2	2	2	2	2	1	2	2	3	0	1	1	1	0	1	1	1	1	1	1	1
Resident	1	Family Medicine	1	3	Kairouan	Urban (municipality, high population density, importance of non-agricultural activities, etc.)	Third line (University hospital)	YES	Master's	1	Occupational, Respiratory and Environmental Diseases		Other	Rather dissatisfied	1	Satisfied	3	Satisfied	3	2	2	2	2	2	2	2	2	2	2	2	2	2	2	1	2	2	3	0	1	0	1	1	1	1	1	1	1	1	1
Pharmacist	1	Pharmacologie	3	7	Kasserine	Urban (municipality, high population density, importance of non-agricultural activities, etc.)	Other (Ministry, Regional Directorate, Instance...)	YES	Certificate of Complementary Studies	0		Anti-Infective Chemotherapy	FMSo Website	Rather satisfied	2	Rather satisfied	2	Rather dissatisfied	1	2	1	1	3	2	2	2	2	2	2	1	2	1	1	1	2	1	3	0	1	1	1	0	1	0	0	1	1	1	1
Médecin généraliste de libre pratique	1	Not applicable	0	31	Sousse	Urban (municipality, high population density, importance of non-agricultural activities, etc.)	First line (CSB, district hospital, rural maternity, intermediate center, Mother and Child Protection center, anti-tuberculosis center...)	YES	Master's	1	Music Therapy Interventions		Collègue, Other	Rather satisfied	2	Rather satisfied	2	Rather satisfied	2	1	2	2	3	1	1	1	2	1	2	2	2	2	2	2	2	2	3	0	1	1	1	1	0	1	1	1	0	0	0
Technicienne d'anesthésie réanimation	1	Other	6	2	Tunis	Urban (municipality, high population density, importance of non-agricultural activities, etc.)	Other (Ministry, Regional Directorate, Instance...)	NO	Master's	1	Medical Informatics		FMSo Website, Collègue	Rather satisfied	2	Dissatisfied	0	Rather satisfied	2	2	2	2	2	2	2	2	2	2	2	2	2	2	2	0	2	2	2	0	1	1	0	1	1	1	1	1	1	1	1
Public Health General Practitioner	1	Other	0	20	Sousse	Semi-rural (transitional environment, such as delegation...)	First line (CSB, district hospital, rural maternity, intermediate center, Mother and Child Protection center, anti-tuberculosis center...)	YES	Master's	1	Family Medicine		FMSo Website	Rather satisfied	2	Satisfied	3	Rather satisfied	2	2	2	2	2	3	3	3	3	3	2	2	2	1	1	1	2	2	3	0	1	1	1	1	1	1	1	1	1	1	1
Médecin dentiste de la santé publique	1	Other	7	4	Kef	Semi-rural (transitional environment, such as delegation...)	First line (CSB, district hospital, rural maternity, intermediate center, Mother and Child Protection center, anti-tuberculosis center...)	YES	Master's	1	Medical Informatics		FMSo Website	Satisfied	3	Satisfied	3	Satisfied	3	2	2	2	3	2	1	2	3	2	1	1	2	1	1	0	1	2	3	0	1	1	1	1	1	1	1	1	1	0	1
Resident	1	Psychiatry	3	5	Monastir	Urban (municipality, high population density, importance of non-agricultural activities, etc.)	Third line (University hospital)	YES	Master's	1	Cognitive Behavioral Therapies		FMSo Website	Satisfied	3	Rather satisfied	2	Dissatisfied	#NULL!	2	2	2	1	2	2	0	1	0	2	2	2	2	1	1	2	2	3	0	1	1	1	#NULL!	1	1	1	0	1	1	0
Public Health General Practitioner	1	Family Medicine	1	18	Sousse	Urban (municipality, high population density, importance of non-agricultural activities, etc.)	Second line (Regional hospital, CNSS)	YES	Master's	1	Emergency Medicine		FMSo Website	Dissatisfied	0	Rather satisfied	2	Satisfied	3	1	1	2	2	1	1	1	2	2	1	2	2	1	1	1	2	1	3	0	1	0	1	1	0	0	1	1	0	0	0
Resident	1	Family Medicine	1	1	Sousse	Urban (municipality, high population density, importance of non-agricultural activities, etc.)	First line (CSB, district hospital, rural maternity, intermediate center, Mother and Child Protection center, anti-tuberculosis center...)	YES	Master's	1	Family Medicine		Email	Rather dissatisfied	1	Dissatisfied	0	Rather dissatisfied	1	1	1	1	1	1	1	1	1	1	1	2	2	2	2	2	2	2	3	0	1	0	0	0	0	0	0	0	0	0	0
Public Health General Practitioner	1	Not applicable	0	6	Kasserine	Urban (municipality, high population density, importance of non-agricultural activities, etc.)	First line (CSB, district hospital, rural maternity, intermediate center, Mother and Child Protection center, anti-tuberculosis center...)	YES	Master's	1	Family Medicine		FMSo Website	Satisfied	3	Satisfied	3	Satisfied	3	3	3	3	3	3	3	3	3	3	1	1	1	1	1	1	1	1	3	0	1	1	1	1	1	1	1	1	1	1	1
Resident	1	Anatomie et cytologie pathologique	4	4	Sousse	Urban (municipality, high population density, importance of non-agricultural activities, etc.)	Third line (University hospital)	YES	Certificate of Complementary Studies	0		Thoracic Oncology	Colleague	Rather satisfied	2	Rather satisfied	2	Rather satisfied	2	2	2	1	1	2	2	2	2	2	2	1	2	2	1	1	2	2	3	0	1	1	1	1	1	1	0	0	1	1	1
Resident	1	Family Medicine	1	2	Sousse	Urban (municipality, high population density, importance of non-agricultural activities, etc.)	Second line (Regional hospital, CNSS)	YES	Master's	1	Family Medicine		Email	Rather dissatisfied	1	Rather satisfied	2	Rather dissatisfied	1	2	2	2	2	2	2	2	2	2	2	1	2	2	2	2	2	2	3	0	1	0	1	0	1	1	1	1	1	1	1
Resident	1	Maladies infectieuses	3	3	Sousse	Urban (municipality, high population density, importance of non-agricultural activities, etc.)	Third line (University hospital)	YES	Certificate of Complementary Studies	0		Prise en charge du Pied Diabétique	FMSo Website	Dissatisfied	0	Satisfied	3	Rather satisfied	2	2	2	3	3	2	2	3	2	2	2	2	2	2	2	2	2	2	3	0	1	0	1	1	1	1	1	1	1	1	1
Resident	1	Psychiatry	3	5	Monastir	Urban (municipality, high population density, importance of non-agricultural activities, etc.)	Third line (University hospital)	YES	Master's	1	Cognitive Behavioral Therapies		Colleague	Rather satisfied	2	Satisfied	3	Rather dissatisfied	1	2	3	3	2	3	3	3	2	3	2	2	2	2	2	2	2	2	3	0	1	1	1	0	1	1	1	1	1	1	1
Resident	1	Occupational Medicine	4	3	Monastir	Urban (municipality, high population density, importance of non-agricultural activities, etc.)	Third line (University hospital)	YES	Master's	1	Occupational and Environmental Dermatology		Colleague	Rather satisfied	2	Rather satisfied	2	Rather dissatisfied	1	2	2	2	2	2	2	2	2	2	3	3	2	2	2	2	2	2	3	0	1	1	1	0	1	1	1	1	1	1	1
Resident	1	Family Medicine	1	2	Sousse	Rural ("Imada", low population density, importance of agricultural activities...)	First line (CSB, district hospital, rural maternity, intermediate center, Mother and Child Protection center, anti-tuberculosis center...)	YES	Master's	1	Family Medicine		Colleague	Rather dissatisfied	1	Rather satisfied	2	Satisfied	3	1	1	2	2	1	2	2	2	1	2	2	2	1	1	0	2	1	3	0	1	0	1	1	0	0	1	1	0	1	1
Resident	1	Family Medicine	1	3	Sousse	Urban (municipality, high population density, importance of non-agricultural activities, etc.)	Third line (University hospital)	YES	Certificate of Complementary Studies	0		School and University Medicine	Other	Dissatisfied	0	Rather dissatisfied	1	Rather satisfied	2	1	2	2	2	0	0	0	2	2	2	1	1	1	1	1	2	2	2	0	1	0	0	1	0	1	1	1	0	0	0
Resident	1	Emergency Medicine	3	3	Monastir	Urban (municipality, high population density, importance of non-agricultural activities, etc.)	Third line (University hospital)	YES	Certificate of Complementary Studies	0		Prehospital Medicine	FMSo Website	Rather dissatisfied	1	Rather dissatisfied	1	Rather dissatisfied	1	3	3	2	1	1	1	1	1	1	1	3	2	2	2	2	2	2	3	0	1	0	0	0	1	1	1	0	0	0	0
Assistant Professor (AHU)	1	Pediatrics	3	11	Tunis	Urban (municipality, high population density, importance of non-agricultural activities, etc.)	Third line (University hospital)	YES	Certificate of Complementary Studies	0		Pediatric Dermatology	Colleague	Rather dissatisfied	1	Rather satisfied	2	Rather dissatisfied	1	1	1	0	1	0	0	0	1	2	2	2	2	1	2	2	2	2	3	0	1	0	1	0	0	0	0	0	0	0	0
Assistant Professor (AHU)	1	Dermatology	3	7	Sousse	Semi-rural (transitional environment, such as delegation...)	Third line (University hospital)	YES	Certificate of Complementary Studies	0		Health Research Methodology	Colleague	Rather satisfied	2	Dissatisfied	0	Rather satisfied	2	2	2	1	2	2	2	2	2	2	1	0	1	1	1	2	2	2	3	0	1	1	0	1	1	1	0	1	1	1	1
Resident	1	Dermatology	3	4	Monastir	Urban (municipality, high population density, importance of non-agricultural activities, etc.)	Third line (University hospital)	YES	Master's	1	Aesthetic Dermatology, Cosmetology and Lasers		Colleague	Rather satisfied	2	Rather satisfied	2	Rather satisfied	2	2	1	2	2	2	2	2	1	1	2	2	2	2	2	2	2	2	2	0	1	1	1	1	1	0	1	1	1	1	1
Resident	1	Family Medicine	1	3	Sousse	Urban (municipality, high population density, importance of non-agricultural activities, etc.)	Third line (University hospital)	YES	Master's	1	Sports Medicine		FMSo Website	Rather satisfied	2	Rather satisfied	2	Dissatisfied	#NULL!	1	0	0	0	1	1	2	0	1	0	0	0	0	0	0	0	0	1	0	1	1	1	#NULL!	0	0	0	0	0	0	1
médecin inspecteur en médecine de travail	1	Occupational medicine	4	25	zaghouan	Urban (municipality, high population density, importance of non-agricultural activities, etc.)	Other (Ministry, Regional Directorate, Instance...)	YES	Master's	1	Family Medicine		Colleague	Rather satisfied	2	Rather dissatisfied	1	Rather dissatisfied	1	1	1	2	2	2	2	2	2	2	2	1	1	1	1	1	1	1	2	0	1	1	0	0	0	0	1	1	1	1	1
Mastere	1	Other	0	0	Tunis	Urban (municipality, high population density, importance of non-agricultural activities, etc.)	Other (Ministry, Regional Directorate, Instance...)	YES	Master's	1	Music Therapy Interventions		Email, Social Media	Rather satisfied	2	Rather satisfied	2	Rather satisfied	2	1	1	2	2	1	1	2	2	2	0	2	1	2	1	2	1	1	3	0	1	1	1	1	0	0	1	1	0	0	1
Resident	1	Dermatology	3	3	Tunis	Urban (municipality, high population density, importance of non-agricultural activities, etc.)	First line (CSB, district hospital, rural maternity, intermediate center, Mother and Child Protection center, anti-tuberculosis center...)	YES	Master's	1	Aesthetic Dermatology, Cosmetology and Lasers		Email	Satisfied	3	Rather satisfied	2	Rather satisfied	2	1	1	2	2	2	2	1	2	2	2	2	2	1	2	1	2	1	3	0	1	1	1	1	0	0	1	1	1	1	0
Musicienne	0	Other	#NULL!	1	Sousse	Urban (municipality, high population density, importance of non-agricultural activities, etc.)	Third line (University hospital)	YES	Master's	1	Music Therapy Interventions		FMSo Website, Réseaux sociaux, Collègue	Satisfied	3	Dissatisfied	0	Rather satisfied	2	0	0	1	2	0	0	0	0	1	1	2	1	1	1	1	1	1	2	0	0	1	0	1	0	0	0	1	0	0	0
Resident	1	Medical Imaging	4	4	Tunis	Urban (municipality, high population density, importance of non-agricultural activities, etc.)	Third line (University hospital)	YES	Certificate of Complementary Studies	0		Oncologic Imaging	FMSo Website, Collègue	Rather satisfied	2	Rather satisfied	2	Rather satisfied	2	1	1	1	2	2	1	2	3	3	2	1	1	1	1	1	1	1	3	0	1	1	1	1	0	0	0	1	1	0	1
infirmière majeure	1	Not applicable	6	13	Sousse	Urban (municipality, high population density, importance of non-agricultural activities, etc.)	Third line (University hospital)	YES	Master's	1	Sécurité et Maitrise du risque infectieux en milieu de soins		FMSo Website	Rather satisfied	2	Rather satisfied	2	Rather dissatisfied	1	2	2	2	3	2	1	1	2	2	1	3	3	3	2	3	3	2	3	0	1	1	1	0	1	1	1	1	1	0	0
Assistant Professor (AHU)	1	Pediatrics	3	6	Tunis	Urban (municipality, high population density, importance of non-agricultural activities, etc.)	Third line (University hospital)	YES	Master's	1	Congenital and Pediatric Cardiology		FMSo Website	Rather dissatisfied	1	Dissatisfied	0	Dissatisfied	#NULL!	1	0	1	1	0	0	0	2	2	0	2	1	1	1	0	2	1	2	0	1	0	0	#NULL!	0	0	0	0	0	0	0
Resident	1	PédoPsychiatry	3	5	Tunis	Urban (municipality, high population density, importance of non-agricultural activities, etc.)	Third line (University hospital)	YES	Master's	1	Cognitive Behavioral Therapies		Colleague	Rather satisfied	2	Rather satisfied	2	Dissatisfied	#NULL!	3	3	2	2	3	2	3	3	3	1	1	0	0	0	0	2	3	3	0	1	1	1	#NULL!	1	1	1	1	1	1	1
Resident	1	Physiologie et exploration fonctionnelle	4	3	sfax	Urban (municipality, high population density, importance of non-agricultural activities, etc.)	First line (CSB, district hospital, rural maternity, intermediate center, Mother and Child Protection center, anti-tuberculosis center...)	YES	Certificate of Complementary Studies	0		Réadaptation à l’effort des pathologies chroniques : Cardiaques, pulmonaires, métaboliques, neuromusculaires- Education thérapeutique	Colleague	Rather satisfied	2	Rather satisfied	2	Rather dissatisfied	1	1	2	2	1	1	0	0	2	1	2	2	1	1	1	1	2	2	2	0	1	1	1	0	0	1	1	0	0	0	0
Resident	1	Pediatrics	3	4	tuins	Urban (municipality, high population density, importance of non-agricultural activities, etc.)	Third line (University hospital)	NO	Certificate of Complementary Studies	0		Pediatric Dermatology	FMSo Website	Rather satisfied	2	Rather satisfied	2	Rather dissatisfied	1	2	1	0	1	2	2	2	2	2	1	2	2	2	2	1	2	2	2	0	1	1	1	0	1	0	0	0	1	1	1
Public Health Specialist Physician	1	Médecine physique, rééducation et réadaptation fonctionnelle	3	8	Sousse	Urban (municipality, high population density, importance of non-agricultural activities, etc.)	Third line (University hospital)	YES	Certificate of Complementary Studies	0		Médecine du Football	FMSo Website, Collègue	Satisfied	3	Rather satisfied	2	Satisfied	3	3	2	2	3	3	2	2	2	2	2	2	2	2	2	2	2	2	3	0	1	1	1	1	1	1	1	1	1	1	1
Assistant Professor (AHU)	1	Occupational Medicine	4	7	Sousse	Urban (municipality, high population density, importance of non-agricultural activities, etc.)	Third line (University hospital)	YES	Master's	1	Occupational, Respiratory and Environmental Diseases		FMSo Website, Collègue	Rather satisfied	2	Rather satisfied	2	Rather dissatisfied	1	2	2	2	2	2	1	1	2	1	2	2	2	2	2	2	2	2	3	0	1	1	1	0	1	1	1	1	1	0	0
Resident	1	Family Medicine	1	2	Tunis	Urban (municipality, high population density, importance of non-agricultural activities, etc.)	Second line (Regional hospital, CNSS)	YES	Master's	1	Occupational and Environmental Dermatology		FMSo Website	Satisfied	3	Satisfied	3	Satisfied	3	3	2	1	2	3	3	3	3	3	1	2	1	1	2	1	2	2	3	0	1	1	1	1	1	1	0	1	1	1	1
Étudiant	1	Other	0	2	Sousse	Urban (municipality, high population density, importance of non-agricultural activities, etc.)	First line (CSB, district hospital, rural maternity, intermediate center, Mother and Child Protection center, anti-tuberculosis center...)	YES	Master's	1	Music Therapy Interventions		FMSo Website, Réseaux sociaux	Satisfied	3	Rather satisfied	2	Dissatisfied	#NULL!	0	1	0	0	1	0	0	0	0	0	0	0	0	1	0	0	0	1	0	1	1	1	#NULL!	0	0	0	0	0	0	0
Public Health General Practitioner	1	Not applicable	0	10	Ben Arous	Urban (municipality, high population density, importance of non-agricultural activities, etc.)	First line (CSB, district hospital, rural maternity, intermediate center, Mother and Child Protection center, anti-tuberculosis center...)	NO	Master's	1	Emergency Medicine		Colleague	Satisfied	3	Satisfied	3	Rather satisfied	2	2	1	2	3	2	2	0	3	1	1	2	2	1	1	1	2	3	3	0	1	1	1	1	1	0	1	1	1	1	0
Assistant Professor (AHU)	1	Pediatrics	3	8	mahdia	Urban (municipality, high population density, importance of non-agricultural activities, etc.)	Third line (University hospital)	YES	Certificate of Complementary Studies	0		Pediatric Dermatology	Colleague	Satisfied	3	Satisfied	3	Satisfied	3	1	2	3	1	3	3	3	3	3	0	0	0	0	0	0	0	0	2	0	1	1	1	1	0	1	1	0	1	1	1
Public Health General Practitioner	1	Emergency Medicine	3	11	Tunis	Urban (municipality, high population density, importance of non-agricultural activities, etc.)	Other (Ministry, Regional Directorate, Instance...)	YES	Master's	1	Emergency Medicine		FMSo Website	Rather satisfied	2	Rather satisfied	2	Rather satisfied	2	0	2	2	2	0	0	0	2	0	2	2	2	2	2	0	2	2	3	0	1	1	1	1	0	1	1	1	0	0	0
Resident	1	Family Medicine	1	2	Sousse	Urban (municipality, high population density, importance of non-agricultural activities, etc.)	First line (CSB, district hospital, rural maternity, intermediate center, Mother and Child Protection center, anti-tuberculosis center...)	YES	Master's	1	Sports Medicine		Social Media	Rather dissatisfied	1	Rather dissatisfied	1	Plutôt inSatisfied	1	0	1	0	0	1	1	1	0	1	0	0	0	0	0	0	1	1	2	0	1	0	0	0	0	0	0	0	0	0	0
Resident	1	Family Medicine	1	8	Sousse	Urban (municipality, high population density, importance of non-agricultural activities, etc.)	Second line (Regional hospital, CNSS)	YES	Master's	1	Sports Medicine		FMSo Website	Rather dissatisfied	1	Rather satisfied	2	Dissatisfied	#NULL!	1	1	0	0	1	1	2	1	3	1	1	1	1	1	0	1	0	1	0	1	0	1	#NULL!	0	0	0	0	0	0	1
Ergothérapeute	1	Médecine physique, rééducation et réadaptation fonctionnelle	3	16	Mahdia	Urban (municipality, high population density, importance of non-agricultural activities, etc.)	Third line (University hospital)	YES	Master's	1	Music Therapy Interventions		FMSo Website	Rather dissatisfied	1	Dissatisfied	#NULL!	Rather dissatisfied	1	0	0	0	0	0	0	0	0	0	0	0	0	0	0	0	0	0	2	0	1	0	#NULL!	0	0	0	0	0	0	0	0
Resident	1	Dermatology	3	3	Tunis	Urban (municipality, high population density, importance of non-agricultural activities, etc.)	Third line (University hospital)	YES	Master's	1	Aesthetic Dermatology, Cosmetology and Lasers		Colleague	Rather satisfied	2	Rather satisfied	2	Rather satisfied	2	2	2	2	2	2	2	2	2	2	2	1	2	1	1	2	2	2	3	0	1	1	1	1	1	1	1	1	1	1	1
Public Health Specialist Physician	1	Other	0	22	Kairouan	Urban (municipality, high population density, importance of non-agricultural activities, etc.)	First line (CSB, district hospital, rural maternity, intermediate center, Mother and Child Protection center, anti-tuberculosis center...)	YES	Certificate of Complementary Studies	0		Medical Device Processing in Healthcare Settings	FMSo Website	Satisfied	3	Dissatisfied	0	Satisfied	3	3	3	3	3	3	3	3	3	3	3	3	3	3	3	3	3	3	2	0	1	1	0	1	1	1	1	1	1	1	1
Public Health General Practitioner	1	Other	0	5	Kairouan	Rural ("Imada", low population density, importance of agricultural activities...)	First line (CSB, district hospital, rural maternity, intermediate center, Mother and Child Protection center, anti-tuberculosis center...)	YES	Master's	1	Emergency Medicine		Colleague	Satisfied	3	Rather dissatisfied	1	Rather satisfied	2	0	1	1	1	0	0	0	0	0	0	1	1	0	1	0	1	0	1	0	1	1	0	1	0	0	0	0	0	0	0
Associate Professor (MCA)	1	Réanimation médicale	3	2	Sousse	Urban (municipality, high population density, importance of non-agricultural activities, etc.)	First line (CSB, district hospital, rural maternity, intermediate center, Mother and Child Protection center, anti-tuberculosis center...)	YES	Certificate of Complementary Studies	0		Droit Médical	FMSo Website	Satisfied	3	Rather dissatisfied	1	Rather satisfied	2	1	1	2	2	2	2	2	1	2	3	3	3	2	2	2	2	2	5	1	1	1	0	1	0	0	1	1	1	1	1
Associate Professor (MCA)	1	Néphrologie	3	21	Sousse	Urban (municipality, high population density, importance of non-agricultural activities, etc.)	Third line (University hospital)	YES	Certificate of Complementary Studies	0		Anglais Médical	FMSo Website, Email	Rather satisfied	2	Rather satisfied	2	Rather satisfied	2	2	2	2	2	2	2	2	2	2	2	2	2	2	2	2	2	2	4	1	1	1	1	1	1	1	1	1	1	1	1
Resident	1	Hématologie clinique	3	4	Sousse	Urban (municipality, high population density, importance of non-agricultural activities, etc.)	Third line (University hospital)	YES	Certificate of Complementary Studies	0		Droit Médical	FMSo Website	Satisfied	3	Satisfied	3	Satisfied	3	2	3	3	3	3	3	3	2	3	3	3	3	3	3	2	3	3	4	1	1	1	1	1	1	1	1	1	1	1	1
Resident	1	Microbiology	4	3	Tunis	Urban (municipality, high population density, importance of non-agricultural activities, etc.)	Third line (University hospital)	YES	Certificate of Complementary Studies	0		Anti-Infective Chemotherapy	FMSo Website, Collègue	Satisfied	3	Satisfied	3	Satisfied	3	3	3	3	3	3	3	3	3	3	2	2	2	2	2	1	2	3	5	1	1	1	1	1	1	1	1	1	1	1	1
Assistant Professor (AHU)	1	Preventive and Community Medicine	4	10	Sousse	Urban (municipality, high population density, importance of non-agricultural activities, etc.)	Third line (University hospital)	YES	Certificate of Complementary Studies	0		Ethique de la pratique et de la recherche médicale	FMSo Website	Rather satisfied	2	Rather satisfied	2	Rather satisfied	2	2	2	2	2	2	1	3	2	2	2	2	2	2	2	2	2	2	4	1	1	1	1	1	1	1	1	1	1	0	1
Resident	1	Family Medicine	1	2	Sousse	Urban (municipality, high population density, importance of non-agricultural activities, etc.)	Second line (Regional hospital, CNSS)	YES	Certificate of Complementary Studies	0		Prise en Charge des Maladies auto-immunes et systémiques	Colleague	Satisfied	3	Rather satisfied	2	Rather satisfied	2	3	3	3	3	3	3	3	2	3	2	2	2	2	2	2	2	2	4	1	1	1	1	1	1	1	1	1	1	1	1
Assistant Professor (AHU)	1	Emergency Medicine	3	8	Nabeul	Urban (municipality, high population density, importance of non-agricultural activities, etc.)	Third line (University hospital)	YES	Certificate of Complementary Studies	0		Droit Médical	FMSo Website	Rather satisfied	2	Satisfied	3	Satisfied	3	2	3	3	3	2	2	3	3	3	3	3	3	3	3	3	3	3	5	1	1	1	1	1	1	1	1	1	1	1	1
Public Health Specialist Physician	1	Médecine physique, rééducation et réadaptation fonctionnelle	3	9	Sousse	Urban (municipality, high population density, importance of non-agricultural activities, etc.)	Third line (University hospital)	YES	Certificate of Complementary Studies	0		Médecine du Football	Email	Rather satisfied	2	Rather satisfied	2	Rather satisfied	2	3	3	3	3	3	2	3	2	3	2	2	2	2	2	2	2	2	4	1	1	1	1	1	1	1	1	1	1	1	1
Associate Professor (MCA)	1	Chirurgie plastique, réparatrice et esthétique- Chirurgie orthopédique et	2	11	Tunis	Urban (municipality, high population density, importance of non-agricultural activities, etc.)	Third line (University hospital)	YES	Certificate of Complementary Studies	0		Pathologie Chirurgicale du Genou	Colleague	Satisfied	3	Satisfied	3	Rather dissatisfied	1	3	3	3	3	3	3	3	3	3	3	3	3	3	3	3	3	3	5	1	1	1	1	0	1	1	1	1	1	1	1
Associate Professor (MCA)	1	Preventive and Community Medicine	4	5	Sousse	Urban (municipality, high population density, importance of non-agricultural activities, etc.)	Third line (University hospital)	YES	Certificate of Complementary Studies	0		Health Research Methodology	Email, Colleague	Rather satisfied	2	Satisfied	3	Satisfied	3	3	2	2	3	3	3	2	2	2	3	1	1	3	2	3	2	2	4	1	1	1	1	1	1	1	1	1	1	1	1
Associate Professor (MCA)	1	Anatomie et cytologie pathologique	4	13	Sousse	Urban (municipality, high population density, importance of non-agricultural activities, etc.)	Third line (University hospital)	YES	Certificate of Complementary Studies	0		Health Research Methodology	FMSo Website, Collègue	Satisfied	3	Satisfied	3	Satisfied	3	2	3	3	2	3	3	2	3	3	2	2	2	2	2	2	2	2	4	1	1	1	1	1	1	1	1	1	1	1	1
Assistant Professor (AHU)	1	Pediatrics	3	10	Tunis	Urban (municipality, high population density, importance of non-agricultural activities, etc.)	Third line (University hospital)	YES	Certificate of Complementary Studies	0		Pediatric Dermatology	FMSo Website	Satisfied	3	Rather satisfied	2	Rather dissatisfied	1	3	1	1	2	3	3	3	3	3	2	2	2	2	1	1	2	2	4	1	1	1	1	0	1	0	0	1	1	1	1
Assistant Professor (AHU)	1	Preventive and Community Medicine	4	8	Sousse	Urban (municipality, high population density, importance of non-agricultural activities, etc.)	First line (CSB, district hospital, rural maternity, intermediate center, Mother and Child Protection center, anti-tuberculosis center...)	YES	Certificate of Complementary Studies	0		Pédagogie Médicale	FMSo Website, Collègue	Rather dissatisfied	1	Rather satisfied	2	Satisfied	3	2	2	2	2	2	2	1	2	2	2	2	2	2	2	2	2	2	4	1	1	0	1	1	1	1	1	1	1	1	0
Resident	1	Family Medicine	1	3	Sousse	Urban (municipality, high population density, importance of non-agricultural activities, etc.)	Third line (University hospital)	YES	Certificate of Complementary Studies	0		Prehospital Medicine	FMSo Website, Collègue	Rather satisfied	2	Satisfied	3	Rather dissatisfied	1	2	2	3	3	2	2	2	3	2	3	2	3	3	3	1	2	3	5	1	1	1	1	0	1	1	1	1	1	1	1
Assistant Professor (AHU)	1	Médecine légale	3	31	nabeul	Urban (municipality, high population density, importance of non-agricultural activities, etc.)	Third line (University hospital)	YES	Certificate of Complementary Studies	0		Pédagogie Médicale	FMSo Website	Satisfied	3	Satisfied	3	Satisfied	3	3	3	3	3	3	3	3	3	3	3	3	3	3	3	3	3	3	5	1	1	1	1	1	1	1	1	1	1	1	1
Attorney	0	Not applicable	#NULL!	0	Sousse	Urban (municipality, high population density, importance of non-agricultural activities, etc.)	Other (Ministry, Regional Directorate, Instance...)	NO	Certificate of Complementary Studies	0		Droit Médical	Colleague	Rather satisfied	2	Satisfied	3	Rather dissatisfied	1	2	2	3	3	2	3	2	3	3	0	0	0	0	0	3	3	0	4	1	0	1	1	0	1	1	1	1	1	1	1
Resident	1	Biologie médicale	4	4	Tunis	Urban (municipality, high population density, importance of non-agricultural activities, etc.)	Third line (University hospital)	YES	Certificate of Complementary Studies	0		Anti-Infective Chemotherapy	Colleague	Rather satisfied	2	Rather satisfied	2	Rather satisfied	2	3	3	3	3	3	3	3	3	3	3	3	3	3	3	3	3	3	4	1	1	1	1	1	1	1	1	1	1	1	1
Resident	1	Génétique	4	3	Tunis	Urban (municipality, high population density, importance of non-agricultural activities, etc.)	Third line (University hospital)	YES	Certificate of Complementary Studies	0		Oncogénétique	FMSo Website, Collègue	Satisfied	3	Satisfied	3	Satisfied	3	2	2	2	2	2	2	2	2	3	3	2	2	2	2	2	2	2	4	1	1	1	1	1	1	1	1	1	1	1	1
Resident	1	Neurologie	3	3	Sfax	Urban (municipality, high population density, importance of non-agricultural activities, etc.)	Third line (University hospital)	YES	Master's	1	Emergency Medicine		Colleague	Rather dissatisfied	1	Rather dissatisfied	1	Rather dissatisfied	1	3	3	3	3	3	3	3	3	3	3	2	2	3	2	3	3	3	5	1	1	0	0	0	1	1	1	1	1	1	1
Assistant Professor (AHU)	1	Ophtalmologie	2	4	Sousse	Urban (municipality, high population density, importance of non-agricultural activities, etc.)	Third line (University hospital)	YES	Certificate of Complementary Studies	0		Health Research Methodology	FMSo Website	Satisfied	3	Rather satisfied	2	Satisfied	3	3	3	3	2	3	3	3	3	2	2	1	2	2	1	2	1	2	4	1	1	1	1	1	1	1	1	1	1	1	1
Public Health General Practitioner	1	Emergency Medicine	0	2	Jendouba	Urban (municipality, high population density, importance of non-agricultural activities, etc.)	Second line (Regional hospital, CNSS)	YES	Certificate of Complementary Studies	0		Evaluation et traitement de la douleur	FMSo Website, Collègue	Satisfied	3	Satisfied	3	Satisfied	3	2	2	2	2	2	1	1	2	2	2	1	2	1	2	1	2	2	4	1	1	1	1	1	1	1	1	1	1	0	0
Public Health General Practitioner	1	Not applicable	0	11	Sfax	Semi-rural (transitional environment, such as delegation...)	Second line (Regional hospital, CNSS)	YES	Certificate of Complementary Studies	0		Prehospital Medicine	FMSo Website, Collègue	Rather satisfied	2	Rather satisfied	2	Rather satisfied	2	3	3	3	3	2	2	2	1	2	3	2	2	2	2	1	2	3	4	1	1	1	1	1	1	1	1	1	1	1	1
Resident	1	Maladies infectieuses	3	4	Sousse	Urban (municipality, high population density, importance of non-agricultural activities, etc.)	Third line (University hospital)	YES	Certificate of Complementary Studies	0		Anti-Infective Chemotherapy	Colleague	Rather dissatisfied	1	Rather dissatisfied	1	Rather dissatisfied	1	3	3	3	3	3	3	3	3	3	3	1	2	2	2	1	2	1	4	1	1	0	0	0	1	1	1	1	1	1	1
Resident	1	Chirurgie plastique, réparatrice et esthétique- Chirurgie orthopédique et	2	3	TUNIS	Urban (municipality, high population density, importance of non-agricultural activities, etc.)	Third line (University hospital)	YES	Certificate of Complementary Studies	0		Anatomie Appliquée à la Pathologie de l’Appareil Locomoteur	FMSo Website, Collègue	Satisfied	3	Satisfied	3	Satisfied	3	2	2	2	3	3	3	3	3	3	2	2	2	1	1	3	1	2	4	1	1	1	1	1	1	1	1	1	1	1	1
Pharmacist	1	Other	5	20	Monastir	Urban (municipality, high population density, importance of non-agricultural activities, etc.)	Third line (University hospital)	YES	Certificate of Complementary Studies	0		Anti-Infective Chemotherapy	FMSo Website	Satisfied	3	Satisfied	3	Satisfied	3	3	3	3	3	3	3	3	3	3	2	2	2	2	2	2	2	2	5	1	1	1	1	1	1	1	1	1	1	1	1
Assistant Professor (AHU)	1	Occupational Medicine	4	7	Sousse	Urban (municipality, high population density, importance of non-agricultural activities, etc.)	Third line (University hospital)	YES	Certificate of Complementary Studies	0		Pédagogie Médicale	FMSo Website	Satisfied	3	Satisfied	3	Satisfied	3	2	2	3	3	3	3	2	2	2	2	2	2	2	2	2	2	2	5	1	1	1	1	1	1	1	1	1	1	1	1
Assistant Professor (AHU)	1	Maladies infectieuses	3	8	Kairouan	Urban (municipality, high population density, importance of non-agricultural activities, etc.)	Third line (University hospital)	YES	Certificate of Complementary Studies	0		Health Research Methodology	Other	Rather satisfied	2	Satisfied	3	Satisfied	3	3	3	2	3	3	3	2	3	3	3	1	2	2	1	3	1	3	5	1	1	1	1	1	1	1	1	1	1	1	1
Assistant Professor (AHU)	1	Médecine physique, rééducation et réadaptation fonctionnelle	3	4	Sousse	Urban (municipality, high population density, importance of non-agricultural activities, etc.)	Third line (University hospital)	YES	Certificate of Complementary Studies	0		Pédagogie Médicale	FMSo Website, Collègue	Satisfied	3	Satisfied	3	Satisfied	3	2	3	3	3	3	3	3	3	3	3	3	3	2	3	2	2	3	5	1	1	1	1	1	1	1	1	1	1	1	1
Resident	1	Anatomie et cytologie pathologique	4	4	Sousse	Urban (municipality, high population density, importance of non-agricultural activities, etc.)	Third line (University hospital)	YES	Certificate of Complementary Studies	0		Thoracic Oncology	Email, Colleague	Satisfied	3	Rather satisfied	2	Rather satisfied	2	2	2	2	2	2	2	2	3	3	2	2	2	2	2	2	2	2	4	1	1	1	1	1	1	1	1	1	1	1	1
Public Health General Practitioner	1	Not applicable	0	7	Sousse	Urban (municipality, high population density, importance of non-agricultural activities, etc.)	Other (Ministry, Regional Directorate, Instance...)	YES	Certificate of Complementary Studies	0		Health Research Methodology	Colleague	Satisfied	3	Satisfied	3	Satisfied	3	3	3	3	3	3	3	3	3	3	3	3	3	3	3	3	3	3	5	1	1	1	1	1	1	1	1	1	1	1	1
Resident	1	Anatomie et cytologie pathologique	4	4	Monastir	Urban (municipality, high population density, importance of non-agricultural activities, etc.)	Third line (University hospital)	YES	Certificate of Complementary Studies	0		Oncogénétique	FMSo Website	Rather satisfied	2	Satisfied	3	Satisfied	3	2	3	3	3	2	2	2	2	3	2	2	3	1	1	1	1	1	4	1	1	1	1	1	1	1	1	1	1	1	1
Assistant Professor (AHU)	1	Emergency Medicine	3	7	Sousse	Urban (municipality, high population density, importance of non-agricultural activities, etc.)	Third line (University hospital)	YES	Certificate of Complementary Studies	0		Pédagogie Médicale	FMSo Website	Satisfied	3	Satisfied	3	Satisfied	3	3	3	3	2	2	2	2	2	2	3	3	3	3	3	3	3	3	4	1	1	1	1	1	1	1	1	1	1	1	1
Public Health General Practitioner	1	Family Medicine	1	12	Ben Arous	Urban (municipality, high population density, importance of non-agricultural activities, etc.)	First line (CSB, district hospital, rural maternity, intermediate center, Mother and Child Protection center, anti-tuberculosis center...)	YES	Certificate of Complementary Studies	0		School and University Medicine	FMSo Website	Satisfied	3	Satisfied	3	Satisfied	3	2	2	2	2	2	2	2	2	2	2	2	2	1	2	2	2	2	4	1	1	1	1	1	1	1	1	1	1	1	1
Professeur	1	Other	6	0	Sousse	Urban (municipality, high population density, importance of non-agricultural activities, etc.)	Other (Ministry, Regional Directorate, Instance...)	YES	Certificate of Complementary Studies	0		Pedagogical and Digital Innovation	FMSo Website	Dissatisfied	1	Dissatisfied	#NULL!	Dissatisfied	#NULL!	2	1	2	2	2	2	2	2	2	2	2	2	2	2	2	2	2	5	1	1	0	#NULL!	#NULL!	1	0	1	1	1	1	1
Resident	1	Family Medicine	1	4	Sousse	Urban (municipality, high population density, importance of non-agricultural activities, etc.)	Third line (University hospital)	YES	Certificate of Complementary Studies	0		Prise en Charge des Maladies auto-immunes et systémiques	FMSo Website	Satisfied	3	Satisfied	3	Rather satisfied	2	3	3	3	3	3	2	3	3	3	3	2	3	1	2	2	3	3	4	1	1	1	1	1	1	1	1	1	1	1	1
Assistant Professor (AHU)	1	Anesthésie - réanimation	2	4	Sousse	Urban (municipality, high population density, importance of non-agricultural activities, etc.)	Third line (University hospital)	YES	Certificate of Complementary Studies	0		Health Research Methodology	FMSo Website	Rather satisfied	2	Satisfied	3	Satisfied	3	2	3	2	2	2	2	2	3	3	2	2	2	2	1	3	1	2	4	1	1	1	1	1	1	1	1	1	1	1	1
Resident	1	Pneumologie	3	3	Sousse	Urban (municipality, high population density, importance of non-agricultural activities, etc.)	Third line (University hospital)	YES	Certificate of Complementary Studies	0		Thoracic Oncology	FMSo Website, Collègue	Satisfied	3	Satisfied	3	Satisfied	3	3	3	3	3	3	3	3	3	3	3	3	3	3	3	3	3	3	5	1	1	1	1	1	1	1	1	1	1	1	1
Resident	1	Family Medicine	1	3	Kairouan	Urban (municipality, high population density, importance of non-agricultural activities, etc.)	Third line (University hospital)	YES	Certificate of Complementary Studies	0		Anglais Médical	Colleague	Dissatisfied	0	Satisfied	3	Rather dissatisfied	1	3	3	3	3	3	3	3	3	3	2	2	2	2	3	3	3	3	5	1	1	0	1	0	1	1	1	1	1	1	1
Resident	1	Other	4	5	Sousse	Urban (municipality, high population density, importance of non-agricultural activities, etc.)	Third line (University hospital)	YES	Certificate of Complementary Studies	0		Pathologie Chirurgicale du Genou	Social Media, Collègue	Dissatisfied	0	Dissatisfied	#NULL!	Dissatisfied	#NULL!	3	2	2	2	3	2	2	3	2	2	2	2	2	2	1	1	2	5	1	1	0	#NULL!	#NULL!	1	1	1	1	1	1	1
Assistant Professor (AHU)	1	ENT (Otolaryngology)	2	8	Sousse	Urban (municipality, high population density, importance of non-agricultural activities, etc.)	Third line (University hospital)	YES	Certificate of Complementary Studies	0		Tabacologie et Aide au sevrage Tabagique	FMSo Website, Collègue	Rather satisfied	2	Rather satisfied	2	Rather satisfied	2	2	2	2	2	2	2	2	2	2	3	3	3	3	3	3	3	3	4	1	1	1	1	1	1	1	1	1	1	1	1
Assistant Professor (AHU)	1	Pneumologie	3	7	Kairouan	Urban (municipality, high population density, importance of non-agricultural activities, etc.)	Third line (University hospital)	YES	Certificate of Complementary Studies	0		Pédagogie Médicale	Colleague	Satisfied	3	Satisfied	3	Satisfied	3	2	3	3	2	2	2	3	3	2	2	2	2	2	2	1	2	2	4	1	1	1	1	1	1	1	1	1	1	1	1
Associate Professor (MCA)	1	Pneumologie	3	10	Sousse	Urban (municipality, high population density, importance of non-agricultural activities, etc.)	Third line (University hospital)	YES	Certificate of Complementary Studies	0		Pédagogie Médicale	FMSo Website, Collègue	Satisfied	3	Satisfied	3	Satisfied	3	3	3	3	3	3	3	3	3	3	2	2	3	3	2	3	3	2	4	1	1	1	1	1	1	1	1	1	1	1	1
Public Health General Practitioner	1	Family Medicine	1	12	Ben Arous	Urban (municipality, high population density, importance of non-agricultural activities, etc.)	First line (CSB, district hospital, rural maternity, intermediate center, Mother and Child Protection center, anti-tuberculosis center...)	YES	Certificate of Complementary Studies	0		School and University Medicine	FMSo Website	Satisfied	3	Satisfied	3	Satisfied	3	0	2	3	2	2	2	2	2	2	2	2	2	2	2	2	2	2	4	1	1	1	1	1	0	1	1	1	1	1	1
Assistant Professor (AHU)	1	Preventive and Community Medicine	4	4	Sousse	Urban (municipality, high population density, importance of non-agricultural activities, etc.)	Third line (University hospital)	YES	Certificate of Complementary Studies	0		Pédagogie Médicale	FMSo Website	Satisfied	3	Satisfied	3	Satisfied	3	3	3	3	3	3	3	3	3	3	3	3	3	3	3	3	3	3	5	1	1	1	1	1	1	1	1	1	1	1	1
Resident	1	Chirurgie plastique, réparatrice et esthétique- Chirurgie orthopédique et	2	3	TUNIS	Urban (municipality, high population density, importance of non-agricultural activities, etc.)	Third line (University hospital)	YES	Certificate of Complementary Studies	0		Pathologie Chirurgicale du Genou	Colleague	Rather satisfied	2	Satisfied	3	Rather satisfied	2	3	3	3	3	2	2	3	3	3	3	3	3	3	3	3	3	3	5	1	1	1	1	1	1	1	1	1	1	1	1
Public Health Specialist Physician	1	Histo-embryologie	4	1	Ouagadougou, Burkina Faso	Urban (municipality, high population density, importance of non-agricultural activities, etc.)	Third line (University hospital)	YES	Certificate of Complementary Studies	0		Oncogénétique	Other	Rather satisfied	2	Satisfied	3	Satisfied	3	3	3	2	3	3	3	3	3	3	3	3	3	3	1	3	3	3	5	1	1	1	1	1	1	1	1	1	1	1	1
Resident	1	traumatologique- Chirurgie pédiatrique.	2	5	Sousse	Urban (municipality, high population density, importance of non-agricultural activities, etc.)	Third line (University hospital)	YES	Certificate of Complementary Studies	0		Anatomie Appliquée à la Pathologie de l’Appareil Locomoteur	Colleague	Dissatisfied	0	Satisfied	3	Satisfied	3	3	2	2	3	2	3	1	1	3	3	1	2	1	1	2	1	2	5	1	1	0	1	1	1	1	1	1	1	1	0
Professeur	1	Other	7	43	Sousse	Urban (municipality, high population density, importance of non-agricultural activities, etc.)	Third line (University hospital)	YES	Certificate of Complementary Studies	0		Droit Médical	Email	Rather dissatisfied	1	Rather dissatisfied	1	Rather dissatisfied	1	1	1	1	1	1	1	1	1	1	2	2	2	2	2	2	2	2	4	1	1	0	0	0	0	0	0	0	0	0	0
Resident	1	traumatologique- Chirurgie pédiatrique.	2	4	Étranger	Urban (municipality, high population density, importance of non-agricultural activities, etc.)	Second line (Regional hospital, CNSS)	YES	Certificate of Complementary Studies	0		Pathologie Chirurgicale du Genou	Colleague	Rather satisfied	2	Satisfied	3	Rather satisfied	2	2	2	2	3	3	3	3	3	3	2	2	2	2	3	2	2	3	4	1	1	1	1	1	1	1	1	1	1	1	1
Public Health General Practitioner	1	Not applicable	0	7	Sousse	Urban (municipality, high population density, importance of non-agricultural activities, etc.)	Other (Ministry, Regional Directorate, Instance...)	YES	Certificate of Complementary Studies	0		Health Research Methodology	Colleague	Satisfied	3	Satisfied	3	Satisfied	3	3	3	3	3	3	3	3	3	3	3	3	3	3	3	3	3	3	5	1	1	1	1	1	1	1	1	1	1	1	1
Assistant Professor (AHU)	1	General Surgery	2	4	Sousse	Urban (municipality, high population density, importance of non-agricultural activities, etc.)	Third line (University hospital)	YES	Certificate of Complementary Studies	0		Pédagogie Médicale	FMSo Website, Email, Collègue	Rather satisfied	2	Rather satisfied	2	Rather satisfied	2	2	2	3	3	3	2	3	2	2	2	2	2	2	2	2	2	2	4	1	1	1	1	1	1	1	1	1	1	1	1
médecin inspecteur de la santé	1	Other	0	23	Siliana	Urban (municipality, high population density, importance of non-agricultural activities, etc.)	Other (Ministry, Regional Directorate, Instance...)	YES	Certificate of Complementary Studies	0		Medical Device Processing in Healthcare Settings	FMSo Website	Satisfied	3	Rather satisfied	2	Rather satisfied	2	3	3	3	2	3	3	3	3	3	3	2	2	2	2	1	2	2	5	1	1	1	1	1	1	1	1	1	1	1	1
Resident	1	Carcinologie médicale	3	4	Sousse	Urban (municipality, high population density, importance of non-agricultural activities, etc.)	Third line (University hospital)	YES	Certificate of Complementary Studies	0		Thoracic Oncology	Colleague	Rather dissatisfied	1	Rather satisfied	2	Dissatisfied	#NULL!	3	2	2	2	2	2	2	2	2	2	1	3	2	0	2	2	3	4	1	1	0	1	#NULL!	1	1	1	1	1	1	1
Assistant Professor (AHU)	1	Preventive and Community Medicine	4	8	Sousse	Urban (municipality, high population density, importance of non-agricultural activities, etc.)	Third line (University hospital)	YES	Certificate of Complementary Studies	0		Pédagogie Médicale	Colleague	Rather satisfied	2	Satisfied	3	Satisfied	3	3	1	3	2	3	3	3	3	3	3	3	3	3	3	3	3	3	4	1	1	1	1	1	1	0	1	1	1	1	1
Resident	1	Anatomie et cytologie pathologique	4	4	Sousse	Urban (municipality, high population density, importance of non-agricultural activities, etc.)	Third line (University hospital)	YES	Certificate of Complementary Studies	0		Oncogénétique	FMSo Website, Collègue	Satisfied	3	Satisfied	3	Satisfied	3	3	3	3	3	3	3	3	3	3	3	3	3	3	3	3	3	3	5	1	1	1	1	1	1	1	1	1	1	1	1
Assistant Professor (AHU)	1	Occupational Medicine	4	7	Sousse	Urban (municipality, high population density, importance of non-agricultural activities, etc.)	Third line (University hospital)	NO	Certificate of Complementary Studies	0		Pédagogie Médicale	FMSo Website	Rather satisfied	2	Satisfied	3	Rather satisfied	2	2	2	3	3	2	1	2	2	2	2	2	3	3	2	2	2	3	4	1	1	1	1	1	1	1	1	1	1	0	1
Public Health Specialist Physician	1	Nutrition et maladies nutritionnelles	0	5	nabeul	Urban (municipality, high population density, importance of non-agricultural activities, etc.)	Third line (University hospital)	YES	Certificate of Complementary Studies	0		Prise en charge du Pied Diabétique	Colleague	Satisfied	3	Satisfied	3	Rather satisfied	2	2	2	3	3	2	2	1	2	3	2	2	3	1	1	0	2	2	4	1	1	1	1	1	1	1	1	1	1	1	0
Resident	1	traumatologique- Chirurgie pédiatrique.	2	5	Tunis	Urban (municipality, high population density, importance of non-agricultural activities, etc.)	Third line (University hospital)	YES	Certificate of Complementary Studies	0		Pathologie Chirurgicale du Genou	Other	Rather dissatisfied	1	Rather satisfied	2	Satisfied	3	3	2	2	3	3	2	2	2	2	2	2	2	2	2	2	2	2	5	1	1	0	1	1	1	1	1	1	1	1	1
Resident	1	traumatologique- Chirurgie pédiatrique.	2	4	Kairouan	Urban (municipality, high population density, importance of non-agricultural activities, etc.)	Third line (University hospital)	YES	Certificate of Complementary Studies	0		Pathologie Chirurgicale du Genou	Email	Rather satisfied	2	Satisfied	3	Satisfied	3	3	3	2	3	3	3	2	3	3	3	2	2	2	2	2	3	3	5	1	1	1	1	1	1	1	1	1	1	1	1
Médecin dentiste de santé publique	1	Other	7	4	Kairouan	Semi-rural (transitional environment, such as delegation...)	First line (CSB, district hospital, rural maternity, intermediate center, Mother and Child Protection center, anti-tuberculosis center...)	YES	Certificate of Complementary Studies	0		Droit Médical	FMSo Website, Collègue	Rather satisfied	2	Rather satisfied	2	Satisfied	3	2	3	2	3	3	3	3	2	3	2	2	2	1	1	1	2	3	4	1	1	1	1	1	1	1	1	1	1	1	1
Assistant Professor (AHU)	1	Emergency Medicine	3	4	Sousse	Urban (municipality, high population density, importance of non-agricultural activities, etc.)	Third line (University hospital)	YES	Certificate of Complementary Studies	0		Pédagogie Médicale	FMSo Website	Rather satisfied	2	Rather satisfied	2	Rather dissatisfied	1	3	2	3	2	2	2	2	2	2	3	1	2	2	2	2	2	3	4	1	1	1	1	0	1	1	1	1	1	1	1
Administrateur	0	Other	#NULL!	#NULL!	Sousse	Urban (municipality, high population density, importance of non-agricultural activities, etc.)	Third line (University hospital)	YES	Certificate of Complementary Studies	0		Droit Médical	FMSo Website	Satisfied	3	Satisfied	3	Dissatisfied	#NULL!	2	2	3	2	2	2	2	3	2	2	1	2	1	2	1	2	1	4	1	0	1	1	#NULL!	1	1	1	1	1	1	1
Resident	1	Néphrologie	3	4	Sousse	Urban (municipality, high population density, importance of non-agricultural activities, etc.)	Third line (University hospital)	YES	Certificate of Complementary Studies	0		Anti-Infective Chemotherapy	FMSo Website, Collègue	Rather satisfied	2	Rather satisfied	2	Rather dissatisfied	1	2	1	2	2	2	2	2	1	2	2	2	2	2	2	2	2	2	4	1	1	1	1	0	1	0	1	1	1	1	1
Resident	1	Chirurgie plastique, réparatrice et esthétique- Chirurgie orthopédique et	2	5	Tunis	Urban (municipality, high population density, importance of non-agricultural activities, etc.)	First line (CSB, district hospital, rural maternity, intermediate center, Mother and Child Protection center, anti-tuberculosis center...)	NO	Certificate of Complementary Studies	0		Pathologie Chirurgicale du Genou	Colleague	Satisfied	3	Satisfied	3	Satisfied	3	3	1	3	3	3	3	2	2	2	2	2	1	1	2	0	2	2	4	1	1	1	1	1	1	0	1	1	1	1	1
Resident	1	Pneumologie	3	4	Ariana	Urban (municipality, high population density, importance of non-agricultural activities, etc.)	Third line (University hospital)	YES	Certificate of Complementary Studies	0		Thoracic Oncology	FMSo Website	Satisfied	3	Satisfied	3	Rather satisfied	2	3	2	2	2	2	2	2	2	2	2	3	2	2	2	2	2	2	4	1	1	1	1	1	1	1	1	1	1	1	1
Resident	1	Preventive and Community Medicine	4	4	Sousse	Urban (municipality, high population density, importance of non-agricultural activities, etc.)	Third line (University hospital)	YES	Master's	1	Sécurité et Maitrise du risque infectieux en milieu de soins		Colleague	Satisfied	3	Rather satisfied	2	Rather satisfied	2	2	3	3	3	1	3	1	3	3	2	1	3	2	2	2	2	2	4	1	1	1	1	1	1	1	1	1	0	1	0
Médecin specialiste de libre pratique	1	Family Medicine	1	5	Mahdia	Urban (municipality, high population density, importance of non-agricultural activities, etc.)	First line (CSB, district hospital, rural maternity, intermediate center, Mother and Child Protection center, anti-tuberculosis center...)	YES	Master's	1	Clinical Sexology		FMSo Website, Collègue	Rather satisfied	2	Satisfied	3	Rather satisfied	2	3	3	3	3	3	2	2	3	3	2	2	2	2	1	2	2	2	4	1	1	1	1	1	1	1	1	1	1	1	1
Public Health Specialist Physician	1	ENT (Otolaryngology)	2	17	Nabeul	Urban (municipality, high population density, importance of non-agricultural activities, etc.)	Third line (University hospital)	YES	Master's	1	Medical Informatics		FMSo Website	Satisfied	3	Satisfied	3	Satisfied	3	2	2	2	2	2	2	2	2	2	2	1	2	0	0	2	2	2	4	1	1	1	1	1	1	1	1	1	1	1	1
Médecin specialiste de libre pratique	1	Family Medicine	1	6	Sfax	Urban (municipality, high population density, importance of non-agricultural activities, etc.)	First line (CSB, district hospital, rural maternity, intermediate center, Mother and Child Protection center, anti-tuberculosis center...)	YES	Master's	1	Emergency Medicine		FMSo Website	Satisfied	3	Rather satisfied	2	Satisfied	3	3	2	2	3	3	3	2	3	3	3	0	1	1	2	1	3	3	4	1	1	1	1	1	1	1	1	1	1	1	1
diplômée en licence appliquée en biologie médicale	0	Biologie médicale	6	0	Sousse	Urban (municipality, high population density, importance of non-agricultural activities, etc.)	Third line (University hospital)	NO	Master's	1	Médecine Moléculaire et Nouvelles Technologies appliquées à la Génétique, à l'Immunologie et à la Microbiologie		Email	Satisfied	3	Satisfied	3	Satisfied	3	3	3	3	3	3	3	3	3	3	3	3	3	3	3	3	3	3	5	1	0	1	1	1	1	1	1	1	1	1	1
Médecin généraliste de libre pratique	1	Other	#NULL!	6	Kasserine	Rural ("Imada", low population density, importance of agricultural activities...)	First line (CSB, district hospital, rural maternity, intermediate center, Mother and Child Protection center, anti-tuberculosis center...)	YES	Master's	1	Clinical Sexology		FMSo Website	Satisfied	3	Satisfied	3	Satisfied	3	2	3	3	3	3	3	2	3	3	2	3	3	2	2	2	2	2	4	1	1	1	1	1	1	1	1	1	1	1	1
Technicienne principale en Informatique	0	Other	#NULL!	0	Sousse	Urban (municipality, high population density, importance of non-agricultural activities, etc.)	Other (Ministry, Regional Directorate, Instance...)	NO	Master's	1	Medical Informatics		FMSo Website	Satisfied	3	Rather satisfied	2	Satisfied	3	3	3	2	2	3	3	2	2	3	2	2	2	2	2	2	2	3	4	1	0	1	1	1	1	1	1	1	1	1	1
Resident	1	Dermatology	3	3	Tunis	Urban (municipality, high population density, importance of non-agricultural activities, etc.)	Third line (University hospital)	YES	Master's	1	Aesthetic Dermatology, Cosmetology and Lasers		Colleague	Rather satisfied	2	Rather satisfied	2	Rather satisfied	2	2	1	2	2	2	2	1	2	2	2	1	1	1	0	1	1	2	4	1	1	1	1	1	1	0	1	1	1	1	0
Public Health General Practitioner	1	Family Medicine	1	13	Sousse	Urban (municipality, high population density, importance of non-agricultural activities, etc.)	Second line (Regional hospital, CNSS)	YES	Master's	1	Emergency Medicine		Colleague	Rather satisfied	2	Dissatisfied	0	Rather satisfied	2	1	2	2	2	2	2	2	2	2	2	2	2	1	2	0	3	3	4	1	1	1	0	1	0	1	1	1	1	1	1
Public Health General Practitioner	1	Family Medicine	1	20	Monastir	Urban (municipality, high population density, importance of non-agricultural activities, etc.)	Second line (Regional hospital, CNSS)	YES	Master's	1	Sécurité et Maitrise du risque infectieux en milieu de soins		FMSo Website	Satisfied	3	Satisfied	3	Satisfied	3	2	2	2	3	2	2	2	2	2	2	2	2	2	2	2	2	2	4	1	1	1	1	1	1	1	1	1	1	1	1
Public Health General Practitioner	1	Family Medicine	1	4	Jendouba	Urban (municipality, high population density, importance of non-agricultural activities, etc.)	Second line (Regional hospital, CNSS)	YES	Master's	1	Emergency Medicine		Colleague	Satisfied	3	Satisfied	3	Rather satisfied	2	3	3	2	3	3	3	3	3	0	3	3	2	3	3	2	3	3	4	1	1	1	1	1	1	1	1	1	1	1	1
Resident	1	Psychiatry	3	5	Tunis	Urban (municipality, high population density, importance of non-agricultural activities, etc.)	Third line (University hospital)	YES	Master's	1	Clinical Sexology		FMSo Website, Email, Réseaux sociaux, Collègue	Satisfied	3	Satisfied	3	Satisfied	3	3	3	3	3	3	3	3	3	3	3	3	3	3	3	3	3	3	5	1	1	1	1	1	1	1	1	1	1	1	1
Resident	1	Family Medicine	1	3	Tunis	Urban (municipality, high population density, importance of non-agricultural activities, etc.)	First line (CSB, district hospital, rural maternity, intermediate center, Mother and Child Protection center, anti-tuberculosis center...)	NO	Master's	1	Thalassothérapie et thermalisme		FMSo Website	Satisfied	3	Satisfied	3	Rather dissatisfied	1	3	3	3	3	3	3	3	3	3	3	2	2	3	3	2	2	3	5	1	1	1	1	0	1	1	1	1	1	1	1
Public Health General Practitioner	1	Not applicable	0	15	mahdia	Urban (municipality, high population density, importance of non-agricultural activities, etc.)	Other (Ministry, Regional Directorate, Instance...)	YES	Master's	1	Emergency Medicine		FMSo Website	Rather satisfied	2	Rather satisfied	2	Rather satisfied	2	3	3	3	3	3	3	3	3	3	2	2	2	2	2	2	2	2	4	1	1	1	1	1	1	1	1	1	1	1	1
Public Health General Practitioner	1	Other	0	15	Sfax	Urban (municipality, high population density, importance of non-agricultural activities, etc.)	First line (CSB, district hospital, rural maternity, intermediate center, Mother and Child Protection center, anti-tuberculosis center...)	YES	Master's	1	Emergency Medicine		Colleague	Rather dissatisfied	1	Rather dissatisfied	1	Rather satisfied	2	2	2	1	1	0	0	0	2	1	2	1	1	1	1	1	2	2	4	1	1	0	0	1	1	1	0	0	0	0	0
Resident	1	Occupational Medicine	4	2	Tunis	Urban (municipality, high population density, importance of non-agricultural activities, etc.)	Third line (University hospital)	YES	Master's	1	Occupational and Environmental Dermatology		Colleague	Satisfied	3	Satisfied	3	Satisfied	3	2	3	1	3	3	3	3	3	1	3	2	3	3	2	2	2	3	4	1	1	1	1	1	1	1	0	1	1	1	1
Resident	1	Family Medicine	1	4	Sousse	Urban (municipality, high population density, importance of non-agricultural activities, etc.)	Second line (Regional hospital, CNSS)	YES	Master's	1	Occupational, Respiratory and Environmental Diseases		FMSo Website	Rather dissatisfied	1	Rather dissatisfied	1	Rather dissatisfied	1	3	3	3	3	3	3	3	3	3	3	2	3	0	2	1	2	2	4	1	1	0	0	0	1	1	1	1	1	1	1
Resident	1	Family Medicine	1	3	Sousse	Urban (municipality, high population density, importance of non-agricultural activities, etc.)	Third line (University hospital)	YES	Master's	1	Sports Medicine		FMSo Website	Satisfied	3	Rather dissatisfied	1	Satisfied	3	1	1	1	1	1	1	1	0	2	0	0	0	0	0	0	0	0	4	1	1	1	0	1	0	0	0	0	0	0	0
Resident	1	Family Medicine	1	4	Sfax	Urban (municipality, high population density, importance of non-agricultural activities, etc.)	Third line (University hospital)	YES	Master's	1	Family Medicine		FMSo Website	Satisfied	3	Satisfied	3	Satisfied	3	2	2	2	2	2	1	1	2	2	2	2	2	2	2	1	2	2	4	1	1	1	1	1	1	1	1	1	1	0	0
Médecin généraliste de libre pratique	1	Not applicable	0	6	Kairouan	Semi-rural (transitional environment, such as delegation...)	Other (Ministry, Regional Directorate, Instance...)	YES	Master's	1	Homeopathy		FMSo Website, Collègue	Rather satisfied	2	Rather satisfied	2	Rather satisfied	2	2	2	2	2	3	3	3	2	1	2	2	1	1	1	1	2	2	4	1	1	1	1	1	1	1	1	1	1	1	1
Médecin généraliste de libre pratique	1	Family Medicine	1	5	Sousse	Urban (municipality, high population density, importance of non-agricultural activities, etc.)	First line (CSB, district hospital, rural maternity, intermediate center, Mother and Child Protection center, anti-tuberculosis center...)	YES	Master's	1	Sports Medicine		FMSo Website	Rather dissatisfied	1	Rather satisfied	2	Dissatisfied	#NULL!	0	0	1	1	1	2	1	2	0	2	2	3	2	2	2	2	2	5	1	1	0	1	#NULL!	0	0	0	0	0	1	0
Resident	1	Chirurgie cardio-vasculaire	2	4	sfax	Urban (municipality, high population density, importance of non-agricultural activities, etc.)	Third line (University hospital)	YES	Master's	1	Congenital and Pediatric Cardiology		Colleague	Satisfied	3	Satisfied	3	Satisfied	3	3	3	3	3	3	3	3	3	3	3	3	3	3	3	3	3	3	5	1	1	1	1	1	1	1	1	1	1	1	1
médecin généraliste militaire	1	Not applicable	0	20	Sousse	Semi-rural (transitional environment, such as delegation...)	First line (CSB, district hospital, rural maternity, intermediate center, Mother and Child Protection center, anti-tuberculosis center...)	YES	Master's	1	Sports Medicine		Colleague	Rather satisfied	2	Rather satisfied	2	Rather dissatisfied	1	2	2	2	2	2	2	3	3	3	1	2	2	1	2	0	3	2	4	1	1	1	1	0	1	1	1	1	1	1	1
Médecin inspecteur	1	Other	0	17	Sfax	Urban (municipality, high population density, importance of non-agricultural activities, etc.)	Other (Ministry, Regional Directorate, Instance...)	YES	Master's	1	Quality of Care and Health Services Management		Colleague	Rather satisfied	2	Rather satisfied	2	Satisfied	3	3	3	3	3	3	3	3	3	3	2	2	2	2	2	2	2	2	5	1	1	1	1	1	1	1	1	1	1	1	1
Public Health General Practitioner	1	Family Medicine	1	22	Nabeul	Urban (municipality, high population density, importance of non-agricultural activities, etc.)	First line (CSB, district hospital, rural maternity, intermediate center, Mother and Child Protection center, anti-tuberculosis center...)	YES	Master's	1	Family Medicine		FMSo Website	Satisfied	3	Rather satisfied	2	Satisfied	3	3	3	2	3	3	3	2	2	3	2	3	3	2	1	1	1	2	4	1	1	1	1	1	1	1	1	1	1	1	1
Doctorant	1	Génétique	4	2	Sousse	Urban (municipality, high population density, importance of non-agricultural activities, etc.)	First line (CSB, district hospital, rural maternity, intermediate center, Mother and Child Protection center, anti-tuberculosis center...)	YES	Master's	1	Pathological Genetics		Colleague	Rather satisfied	2	Satisfied	3	Dissatisfied	#NULL!	2	2	2	3	3	2	2	2	2	2	2	2	2	2	2	2	2	4	1	1	1	1	#NULL!	1	1	1	1	1	1	1
Public Health General Practitioner	1	Emergency Medicine	3	17	Tunis	Urban (municipality, high population density, importance of non-agricultural activities, etc.)	Other (Ministry, Regional Directorate, Instance...)	YES	Master's	1	Emergency Medicine		FMSo Website	Satisfied	3	Satisfied	3	Satisfied	3	3	3	3	3	3	3	3	3	3	3	3	3	3	3	3	3	3	5	1	1	1	1	1	1	1	1	1	1	1	1
Public Health General Practitioner	1	Family Medicine	1	18	Tunis	Urban (municipality, high population density, importance of non-agricultural activities, etc.)	First line (CSB, district hospital, rural maternity, intermediate center, Mother and Child Protection center, anti-tuberculosis center...)	YES	Master's	1	Sports Medicine		Colleague	Dissatisfied	0	Dissatisfied	0	Dissatisfied	#NULL!	2	2	2	2	2	2	2	2	2	2	2	2	2	2	2	2	2	4	1	1	0	0	#NULL!	1	1	1	1	1	1	1
Resident	1	Occupational Medicine	4	2	Sousse	Urban (municipality, high population density, importance of non-agricultural activities, etc.)	Third line (University hospital)	YES	Master's	1	Occupational, Respiratory and Environmental Diseases		Colleague	Satisfied	3	Satisfied	3	Satisfied	3	3	3	3	3	3	3	3	3	2	3	3	3	3	3	3	3	3	4	1	1	1	1	1	1	1	1	1	1	1	1
Resident	1	Chirurgie cardio-vasculaire	2	5	Sousse	Urban (municipality, high population density, importance of non-agricultural activities, etc.)	Third line (University hospital)	YES	Master's	1	Congenital and Pediatric Cardiology		Colleague	Satisfied	3	Rather satisfied	2	Rather dissatisfied	1	2	2	2	2	2	1	3	2	3	2	2	2	2	3	2	2	2	4	1	1	1	1	0	1	1	1	1	1	0	1
Médecin généraliste de libre pratique	1	Not applicable	0	6	Tunis	Urban (municipality, high population density, importance of non-agricultural activities, etc.)	First line (CSB, district hospital, rural maternity, intermediate center, Mother and Child Protection center, anti-tuberculosis center...)	YES	Master's	1	Homeopathy		Colleague	Satisfied	3	Satisfied	3	Satisfied	3	3	3	3	3	3	3	3	3	3	2	3	3	3	3	3	3	3	4	1	1	1	1	1	1	1	1	1	1	1	1
Resident	1	Occupational Medicine	4	2	Sfax	Urban (municipality, high population density, importance of non-agricultural activities, etc.)	Third line (University hospital)	YES	Master's	1	Occupational and Environmental Dermatology		Colleague	Rather satisfied	2	Rather dissatisfied	1	Dissatisfied	#NULL!	3	3	3	3	3	3	3	3	3	2	1	1	1	2	2	2	2	4	1	1	1	0	#NULL!	1	1	1	1	1	1	1
Médecin généraliste de libre pratique	1	Not applicable	0	12	Ariana	Urban (municipality, high population density, importance of non-agricultural activities, etc.)	First line (CSB, district hospital, rural maternity, intermediate center, Mother and Child Protection center, anti-tuberculosis center...)	YES	Master's	1	Homeopathy		Colleague	Satisfied	3	Satisfied	3	Satisfied	3	3	3	3	3	3	3	3	3	3	3	3	3	3	3	3	3	3	5	1	1	1	1	1	1	1	1	1	1	1	1
Public Health General Practitioner	1	Not applicable	0	10	Sousse	Semi-rural (transitional environment, such as delegation...)	First line (CSB, district hospital, rural maternity, intermediate center, Mother and Child Protection center, anti-tuberculosis center...)	YES	Master's	1	Family Medicine		Social Media	Rather satisfied	2	Rather satisfied	2	Rather satisfied	2	3	2	3	3	2	3	2	3	2	2	2	2	0	0	1	2	0	4	1	1	1	1	1	1	1	1	1	1	1	1
Médecin specialiste de libre pratique	1	Family Medicine	1	3	Sousse	Urban (municipality, high population density, importance of non-agricultural activities, etc.)	First line (CSB, district hospital, rural maternity, intermediate center, Mother and Child Protection center, anti-tuberculosis center...)	YES	Master's	1	Occupational, Respiratory and Environmental Diseases		FMSo Website	Satisfied	3	Satisfied	3	Satisfied	3	3	3	3	3	2	3	3	3	3	3	3	3	3	3	3	3	3	5	1	1	1	1	1	1	1	1	1	1	1	1
Resident	1	Psychiatry	3	5	Tunis	Urban (municipality, high population density, importance of non-agricultural activities, etc.)	Third line (University hospital)	YES	Master's	1	Cognitive Behavioral Therapies		Email	Satisfied	3	Satisfied	3	Rather satisfied	2	3	3	2	3	3	3	3	3	3	2	2	2	2	2	2	2	2	5	1	1	1	1	1	1	1	1	1	1	1	1
Public Health General Practitioner	1	Not applicable	0	17	Zaghouan	Semi-rural (transitional environment, such as delegation...)	First line (CSB, district hospital, rural maternity, intermediate center, Mother and Child Protection center, anti-tuberculosis center...)	YES	Master's	1	Music Therapy Interventions		Other	Satisfied	3	Satisfied	3	Satisfied	3	2	3	3	3	2	2	2	2	2	0	3	3	0	0	0	3	3	4	1	1	1	1	1	1	1	1	1	1	1	1
Médecin expert en Médecine Aeronautique et spatiale	1	Other	0	20	Tunis	Urban (municipality, high population density, importance of non-agricultural activities, etc.)	Other (Ministry, Regional Directorate, Instance...)	YES	Master's	1	Thalassothérapie et thermalisme		Colleague	Satisfied	3	Satisfied	3	Satisfied	3	3	3	3	3	3	3	3	3	3	3	3	3	3	3	3	3	3	5	1	1	1	1	1	1	1	1	1	1	1	1
Resident	1	Occupational Medicine	4	3	Tunis	Urban (municipality, high population density, importance of non-agricultural activities, etc.)	Third line (University hospital)	YES	Master's	1	Occupational, Respiratory and Environmental Diseases		Colleague	Rather satisfied	2	Rather satisfied	2	Rather satisfied	2	2	2	2	2	2	2	2	2	1	2	2	2	2	2	2	2	2	4	1	1	1	1	1	1	1	1	1	1	1	1
Resident	1	Physiologie et exploration fonctionnelle	4	4	Sousse	Urban (municipality, high population density, importance of non-agricultural activities, etc.)	First line (CSB, district hospital, rural maternity, intermediate center, Mother and Child Protection center, anti-tuberculosis center...)	YES	Master's	1	Medical Informatics		Colleague	Rather satisfied	2	Satisfied	3	Rather satisfied	2	2	1	2	2	2	2	2	3	3	3	1	1	2	2	3	1	3	4	1	1	1	1	1	1	0	1	1	1	1	1
Medecin generaliste inspecteur au CNAM	1	Other	0	18	Sfax	Urban (municipality, high population density, importance of non-agricultural activities, etc.)	Other (Ministry, Regional Directorate, Instance...)	YES	Master's	1	Quality of Care and Health Services Management		FMSo Website	Rather satisfied	2	Rather satisfied	2	Rather satisfied	2	2	2	2	2	2	2	2	2	2	3	3	3	3	3	2	3	3	4	1	1	1	1	1	1	1	1	1	1	1	1
Professeur	1	Other	7	23	Sousse	Urban (municipality, high population density, importance of non-agricultural activities, etc.)	Third line (University hospital)	YES	Master's	1	Quality of Care and Health Services Management		FMSo Website	Satisfied	3	Satisfied	3	Satisfied	3	3	3	3	3	3	3	3	3	3	2	3	3	3	2	2	3	3	5	1	1	1	1	1	1	1	1	1	1	1	1
Resident	1	Cardiologie	3	4	SFAX	Semi-rural (transitional environment, such as delegation...)	Other (Ministry, Regional Directorate, Instance...)	YES	Master's	1	Congenital and Pediatric Cardiology		Other	Satisfied	3	Satisfied	3	Rather satisfied	2	3	1	2	3	2	3	3	2	2	2	2	2	2	2	2	2	2	4	1	1	1	1	1	1	0	1	1	1	1	1
ADMINISTRATEUR EN CHEF DE LA SANTE PUBLIQUE	0	Other	#NULL!	7	Sousse	Urban (municipality, high population density, importance of non-agricultural activities, etc.)	Third line (University hospital)	YES	Certificate of Complementary Studies	0		Droit Médical	FMSo Website	Satisfied	3	Satisfied	3	Dissatisfied	#NULL!	3	3	3	3	3	3	3	3	3	2	2	3	3	2	0	2	0	4	1	0	1	1	#NULL!	1	1	1	1	1	1	1
Infirmiere major principal	1	Dermatology	6	5	Sfax	Urban (municipality, high population density, importance of non-agricultural activities, etc.)	Third line (University hospital)	YES	Master's	1	Sécurité et Maitrise du risque infectieux en milieu de soins		FMSo Website	Satisfied	3	Dissatisfied	0	Rather dissatisfied	1	3	2	2	3	2	1	2	2	1	1	2	3	2	0	2	3	2	4	1	1	1	0	0	1	1	1	1	1	0	1
Professeur	1	Gynécologie-obstétrique	2	17	Monastir	Urban (municipality, high population density, importance of non-agricultural activities, etc.)	Second line (Regional hospital, CNSS)	YES	Certificate of Complementary Studies	0		Droit Médical	FMSo Website	Satisfied	3	Satisfied	3	Satisfied	3	3	3	3	3	3	3	3	3	3	2	2	2	2	2	2	2	2	5	1	1	1	1	1	1	1	1	1	1	1	1
architecte	0	Other	#NULL!	15	Sousse	Urban (municipality, high population density, importance of non-agricultural activities, etc.)	Third line (University hospital)	NO	Master's	1	Quality of Care and Health Services Management		Colleague	Satisfied	3	Satisfied	3	Satisfied	3	3	3	3	3	3	3	3	3	2	2	2	3	3	3	2	3	2	4	1	0	1	1	1	1	1	1	1	1	1	1
Public Health Specialist Physician	1	Family Medicine	1	5	Mahdia	Urban (municipality, high population density, importance of non-agricultural activities, etc.)	Third line (University hospital)	YES	Master's	1	Emergency Medicine		FMSo Website	Rather satisfied	2	Rather satisfied	2	Rather satisfied	2	2	2	2	2	2	2	1	2	2	2	1	2	2	2	1	2	2	4	1	1	1	1	1	1	1	1	1	1	1	0
Docteur Vétérinaire / Musicothérapie	0	Other	#NULL!	0	Sousse	Urban (municipality, high population density, importance of non-agricultural activities, etc.)	Other (Ministry, Regional Directorate, Instance...)	YES	Master's	1	Music Therapy Interventions		Other	Satisfied	3	Rather satisfied	2	Satisfied	3	2	2	2	3	2	2	2	2	2	2	2	2	2	2	2	2	2	4	1	0	1	1	1	1	1	1	1	1	1	1
Resident	1	Occupational Medicine	4	4	Sousse	Urban (municipality, high population density, importance of non-agricultural activities, etc.)	Third line (University hospital)	YES	Master's	1	Occupational, Respiratory and Environmental Diseases		Colleague	Satisfied	3	Satisfied	3	Rather satisfied	2	3	3	2	2	2	1	3	3	2	2	2	2	2	2	2	2	2	4	1	1	1	1	1	1	1	1	1	1	0	1
Assistant Professor (AHU)	1	Dermatology	3	8	Sousse	Urban (municipality, high population density, importance of non-agricultural activities, etc.)	Third line (University hospital)	YES	Master's	1	Thalassothérapie et thermalisme		FMSo Website	Dissatisfied	0	Rather satisfied	2	Satisfied	3	3	2	1	2	1	2	2	2	3	2	1	2	3	2	2	2	2	4	1	1	0	1	1	1	1	0	1	0	1	1
Médecin specialiste de libre pratique	1	Gynécologie-obstétrique	2	15	Tunis	Urban (municipality, high population density, importance of non-agricultural activities, etc.)	Other (Ministry, Regional Directorate, Instance...)	YES	Master's	1	Clinical Sexology		FMSo Website	Rather satisfied	2	Satisfied	3	Satisfied	3	3	3	3	3	3	3	3	3	3	2	2	2	2	2	1	2	2	5	1	1	1	1	1	1	1	1	1	1	1	1
Resident	1	Family Medicine	1	3	Bizerte	Urban (municipality, high population density, importance of non-agricultural activities, etc.)	Second line (Regional hospital, CNSS)	YES	Master's	1	Sports Medicine		FMSo Website	Rather satisfied	2	Rather dissatisfied	1	Rather satisfied	2	3	3	3	3	3	2	3	3	3	2	2	3	2	2	3	3	3	4	1	1	1	0	1	1	1	1	1	1	1	1
Resident	1	Psychiatry	3	5	Tunis	Urban (municipality, high population density, importance of non-agricultural activities, etc.)	Third line (University hospital)	YES	Master's	1	Cognitive Behavioral Therapies		Colleague	Satisfied	3	Satisfied	3	Rather dissatisfied	1	3	3	3	3	3	3	3	3	2	3	3	3	3	3	3	3	3	5	1	1	1	1	0	1	1	1	1	1	1	1
Resident	1	Histo-embryologie	4	3	Monastir	Urban (municipality, high population density, importance of non-agricultural activities, etc.)	Third line (University hospital)	YES	Master's	1	Pathological Genetics		Colleague	Rather satisfied	2	Rather satisfied	2	Dissatisfied	#NULL!	2	2	2	2	2	2	2	2	2	2	0	0	0	2	2	0	2	4	1	1	1	1	#NULL!	1	1	1	1	1	1	1
Assistant Professor (AHU)	1	Psychiatry	3	9	Sfax	Urban (municipality, high population density, importance of non-agricultural activities, etc.)	Third line (University hospital)	YES	Master's	1	Cognitive Behavioral Therapies		Colleague	Rather satisfied	2	Rather satisfied	2	Rather dissatisfied	1	3	2	3	2	3	3	3	2	2	2	2	1	1	1	1	2	3	4	1	1	1	1	0	1	1	1	1	1	1	1
Médecin généraliste de libre pratique	1	Family Medicine	1	21	Tunis	Urban (municipality, high population density, importance of non-agricultural activities, etc.)	First line (CSB, district hospital, rural maternity, intermediate center, Mother and Child Protection center, anti-tuberculosis center...)	YES	Master's	1	Homeopathy		FMSo Website	Satisfied	3	Satisfied	3	Satisfied	3	3	3	3	3	3	3	3	3	3	2	2	0	0	0	0	3	3	5	1	1	1	1	1	1	1	1	1	1	1	1
Assistant Professor (AHU)	1	Maladies infectieuses	3	5	Mahdia	Urban (municipality, high population density, importance of non-agricultural activities, etc.)	Third line (University hospital)	YES	Certificate of Complementary Studies	0		Prise en Charge des Maladies auto-immunes et systémiques	FMSo Website, Collègue	Satisfied	3	Rather satisfied	2	Satisfied	3	3	3	2	3	3	3	3	2	3	3	2	2	3	2	2	2	3	4	1	1	1	1	1	1	1	1	1	1	1	1
Public Health Specialist Physician	1	Neurologie	3	14	Béja	Urban (municipality, high population density, importance of non-agricultural activities, etc.)	Second line (Regional hospital, CNSS)	YES	Master's	1	Pathological Genetics		FMSo Website	Satisfied	3	Satisfied	3	Satisfied	3	2	2	3	3	2	2	1	2	2	2	2	3	1	1	2	2	2	4	1	1	1	1	1	1	1	1	1	1	1	0
Associate Professor (MCA)	1	traumatologique- Chirurgie pédiatrique.	2	20	Kasserine	Semi-rural (transitional environment, such as delegation...)	Second line (Regional hospital, CNSS)	YES	Certificate of Complementary Studies	0		Droit Médical	FMSo Website	Rather satisfied	2	Rather satisfied	2	Rather satisfied	2	2	2	2	2	2	2	2	2	2	2	2	2	2	2	2	2	2	5	1	1	1	1	1	1	1	1	1	1	1	1
Resident	1	Family Medicine	1	2	Sousse	Semi-rural (transitional environment, such as delegation...)	First line (CSB, district hospital, rural maternity, intermediate center, Mother and Child Protection center, anti-tuberculosis center...)	YES	Certificate of Complementary Studies	0		School and University Medicine	FMSo Website	Rather satisfied	2	Rather satisfied	2	Dissatisfied	#NULL!	2	2	2	2	2	0	0	2	2	3	3	3	3	3	3	3	3	4	1	1	1	1	#NULL!	1	1	1	1	1	0	0
Resident	1	Radiothérapie carcinologique	3	3	Sousse	Urban (municipality, high population density, importance of non-agricultural activities, etc.)	Third line (University hospital)	YES	Certificate of Complementary Studies	0		Sénologie	FMSo Website	Dissatisfied	0	Satisfied	3	Rather satisfied	2	2	2	2	2	2	1	3	2	2	2	2	2	2	2	2	2	2	4	1	1	0	1	1	1	1	1	1	1	0	1
etudiant en mastere de recherche	1	Biologie médicale	6	2	Sousse	Semi-rural (transitional environment, such as delegation...)	Other (Ministry, Regional Directorate, Instance...)	YES	Master's	1	Médecine Moléculaire et Nouvelles Technologies appliquées à la Génétique, à l'Immunologie et à la Microbiologie		FMSo Website	Satisfied	3	Satisfied	3	Satisfied	3	1	1	1	2	0	1	0	2	2	2	2	2	2	2	2	2	2	4	1	1	1	1	1	0	0	0	1	0	0	0
médecin inspecteur de la santé	1	Not applicable	0	17	Sousse	Urban (municipality, high population density, importance of non-agricultural activities, etc.)	Other (Ministry, Regional Directorate, Instance...)	YES	Master's	1	Sécurité et Maitrise du risque infectieux en milieu de soins		FMSo Website	Satisfied	3	Satisfied	3	Satisfied	3	3	3	3	3	3	3	3	3	3	3	3	3	3	3	3	3	3	5	1	1	1	1	1	1	1	1	1	1	1	1
Pharmacist Inspecteur	1	Other	5	16	Manouba	Urban (municipality, high population density, importance of non-agricultural activities, etc.)	Other (Ministry, Regional Directorate, Instance...)	YES	Certificate of Complementary Studies	0		Droit Médical	Colleague	Satisfied	3	Satisfied	3	Satisfied	3	3	2	3	3	3	3	3	3	3	1	3	3	3	3	3	3	3	5	1	1	1	1	1	1	1	1	1	1	1	1
Professeur	1	ENT (Otolaryngology)	2	27	tunis	Urban (municipality, high population density, importance of non-agricultural activities, etc.)	Third line (University hospital)	YES	Certificate of Complementary Studies	0		Droit Médical	FMSo Website	Satisfied	3	Satisfied	3	Satisfied	3	3	2	3	3	2	3	3	3	3	2	2	2	2	2	0	3	3	4	1	1	1	1	1	1	1	1	1	1	1	1
Médecin specialiste de libre pratique	1	Gynécologie-obstétrique	2	15	Tunis	Urban (municipality, high population density, importance of non-agricultural activities, etc.)	Other (Ministry, Regional Directorate, Instance...)	NO	Master's	1	Clinical Sexology		Colleague	Satisfied	3	Satisfied	3	Rather satisfied	2	3	3	3	3	3	3	3	3	3	3	3	3	1	3	1	3	1	4	1	1	1	1	1	1	1	1	1	1	1	1
Assistant Professor (AHU)	1	Gynécologie-obstétrique	2	9	Ben Arous	Urban (municipality, high population density, importance of non-agricultural activities, etc.)	Third line (University hospital)	YES	Master's	1	Clinical Sexology		Colleague	Satisfied	3	Rather satisfied	2	Rather satisfied	2	3	2	2	2	3	2	3	3	3	1	2	2	2	2	2	2	2	5	1	1	1	1	1	1	1	1	1	1	1	1
Médecin généraliste de libre pratique	1	Other	0	23	manouba	Urban (municipality, high population density, importance of non-agricultural activities, etc.)	First line (CSB, district hospital, rural maternity, intermediate center, Mother and Child Protection center, anti-tuberculosis center...)	YES	Master's	1	Sports Medicine		FMSo Website	Satisfied	3	Rather satisfied	2	Rather satisfied	2	2	2	2	2	2	2	2	2	2	2	2	2	2	2	2	2	2	4	1	1	1	1	1	1	1	1	1	1	1	1
Public Health General Practitioner	1	Family Medicine	1	21	monastir	Urban (municipality, high population density, importance of non-agricultural activities, etc.)	First line (CSB, district hospital, rural maternity, intermediate center, Mother and Child Protection center, anti-tuberculosis center...)	YES	Master's	1	Quality of Care and Health Services Management		Colleague	Rather satisfied	2	Satisfied	3	Rather satisfied	2	3	3	3	3	2	2	2	2	2	3	3	2	3	2	1	2	3	5	1	1	1	1	1	1	1	1	1	1	1	1
Public Health General Practitioner	1	Family Medicine	1	6	Kairouan	Urban (municipality, high population density, importance of non-agricultural activities, etc.)	First line (CSB, district hospital, rural maternity, intermediate center, Mother and Child Protection center, anti-tuberculosis center...)	YES	Master's	1	Clinical Sexology		FMSo Website	Satisfied	3	Satisfied	3	Satisfied	3	3	3	3	3	3	3	3	3	3	2	2	2	2	2	1	2	2	4	1	1	1	1	1	1	1	1	1	1	1	1
Public Health General Practitioner	1	Emergency Medicine	3	6	Sousse	Urban (municipality, high population density, importance of non-agricultural activities, etc.)	Third line (University hospital)	YES	Certificate of Complementary Studies	0		Prehospital Medicine	FMSo Website, Collègue	Rather satisfied	2	Rather satisfied	2	Rather dissatisfied	1	3	2	3	3	3	3	3	3	3	2	2	2	2	2	2	2	2	4	1	1	1	1	0	1	1	1	1	1	1	1
MEDECIN INSPECTEUR	1	Other	0	18	SILIANA	Urban (municipality, high population density, importance of non-agricultural activities, etc.)	Other (Ministry, Regional Directorate, Instance...)	YES	Certificate of Complementary Studies	0		Droit Médical	FMSo Website, Collègue	Rather satisfied	2	Satisfied	3	Rather satisfied	2	3	3	3	3	3	3	3	3	3	3	3	3	3	3	3	3	3	5	1	1	1	1	1	1	1	1	1	1	1	1
Médecin dentiste de santé publique	1	Other	7	14	Ariana	Urban (municipality, high population density, importance of non-agricultural activities, etc.)	First line (CSB, district hospital, rural maternity, intermediate center, Mother and Child Protection center, anti-tuberculosis center...)	YES	Master's	1	Sécurité et Maitrise du risque infectieux en milieu de soins		Colleague	Satisfied	3	Satisfied	3	Satisfied	3	2	3	3	3	2	2	1	2	1	3	1	3	3	2	1	2	3	4	1	1	1	1	1	1	1	1	1	1	1	0
Médecin vétérinaire	0	Not applicable	#NULL!	20	Tunis	Urban (municipality, high population density, importance of non-agricultural activities, etc.)	Other (Ministry, Regional Directorate, Instance...)	YES	Master's	1	Sécurité et Maitrise du risque infectieux en milieu de soins		FMSo Website	Satisfied	3	Rather satisfied	2	Satisfied	3	2	2	2	3	3	3	2	3	3	2	2	2	2	2	2	3	2	4	1	0	1	1	1	1	1	1	1	1	1	1
Kinésithérapeute	1	Other	6	4	Sousse	Urban (municipality, high population density, importance of non-agricultural activities, etc.)	Other (Ministry, Regional Directorate, Instance...)	YES	Master's	1	Thalassothérapie et thermalisme		Colleague	Satisfied	3	Satisfied	3	Satisfied	3	3	3	3	3	3	3	3	3	3	3	3	3	3	2	2	3	3	4	1	1	1	1	1	1	1	1	1	1	1	1
Resident	1	Médecine interne	3	2	Tunis	Urban (municipality, high population density, importance of non-agricultural activities, etc.)	Third line (University hospital)	YES	Certificate of Complementary Studies	0		Prise en Charge des Maladies auto-immunes et systémiques	FMSo Website, Collègue	Rather satisfied	2	Rather satisfied	2	Rather satisfied	2	2	2	2	2	2	2	2	2	2	2	1	2	1	1	2	2	2	4	1	1	1	1	1	1	1	1	1	1	1	1
Public Health General Practitioner	1	Emergency Medicine	3	10	Sfax	Urban (municipality, high population density, importance of non-agricultural activities, etc.)	Third line (University hospital)	YES	Master's	1	Emergency Medicine		Colleague	Satisfied	3	Satisfied	3	Satisfied	3	3	3	3	3	3	3	3	3	3	3	3	3	3	3	3	3	3	5	1	1	1	1	1	1	1	1	1	1	1	1
Resident	1	Chirurgie maxillo-faciale	2	3	Sousse	Urban (municipality, high population density, importance of non-agricultural activities, etc.)	Third line (University hospital)	YES	Certificate of Complementary Studies	0		Chirurgie dermatologique	FMSo Website	Rather dissatisfied	1	Satisfied	3	Rather satisfied	2	2	3	3	3	2	2	1	3	2	2	2	2	2	1	2	2	2	4	1	1	0	1	1	1	1	1	1	1	1	0
Assistant Professor (AHU)	1	Réanimation médicale	3	5	Zaghouan	Semi-rural (transitional environment, such as delegation...)	Second line (Regional hospital, CNSS)	YES	Certificate of Complementary Studies	0		Anglais Médical	FMSo Website	Satisfied	3	Satisfied	3	Satisfied	3	3	3	3	3	3	3	3	3	3	3	3	3	3	3	3	3	3	5	1	1	1	1	1	1	1	1	1	1	1	1
Resident	1	traumatologique- Chirurgie pédiatrique.	2	4	Kairouan	Urban (municipality, high population density, importance of non-agricultural activities, etc.)	Third line (University hospital)	YES	Certificate of Complementary Studies	0		Pathologie Chirurgicale Epaule Coude	FMSo Website, Email, Réseaux sociaux	Satisfied	3	Satisfied	3	Satisfied	3	3	2	3	3	3	3	3	3	3	3	3	2	3	3	2	2	3	5	1	1	1	1	1	1	1	1	1	1	1	1
Administrateur	0	Other	#NULL!	0	Sousse	Urban (municipality, high population density, importance of non-agricultural activities, etc.)	Third line (University hospital)	YES	Certificate of Complementary Studies	0		Droit Médical	FMSo Website	Satisfied	3	Satisfied	3	Satisfied	3	3	3	3	3	3	3	3	3	3	3	3	3	3	3	3	3	3	5	1	0	1	1	1	1	1	1	1	1	1	1
Assistant Professor (AHU)	1	Pneumologie	3	4	Kairouan	Urban (municipality, high population density, importance of non-agricultural activities, etc.)	Third line (University hospital)	YES	Certificate of Complementary Studies	0		Pédagogie Médicale	FMSo Website, Collègue	Satisfied	3	Satisfied	3	Satisfied	3	3	2	3	3	3	2	2	3	3	2	3	3	2	2	3	3	2	4	1	1	1	1	1	1	1	1	1	1	1	1
Assistant Professor (AHU)	1	Microbiology	4	8	Sousse	Urban (municipality, high population density, importance of non-agricultural activities, etc.)	Third line (University hospital)	YES	Certificate of Complementary Studies	0		Pedagogical and Digital Innovation	FMSo Website	Satisfied	3	Satisfied	3	Satisfied	3	3	3	3	3	3	3	3	3	3	0	0	3	3	0	3	0	3	5	1	1	1	1	1	1	1	1	1	1	1	1
Assistant Professor (AHU)	1	Preventive and Community Medicine	4	7	Sousse	Urban (municipality, high population density, importance of non-agricultural activities, etc.)	Third line (University hospital)	YES	Certificate of Complementary Studies	0		Pédagogie Médicale	FMSo Website	Satisfied	3	Satisfied	3	Satisfied	3	3	3	3	3	3	3	3	3	3	3	3	3	3	3	3	3	3	5	1	1	1	1	1	1	1	1	1	1	1	1
Resident	1	Hématologie clinique	3	4	Sousse	Urban (municipality, high population density, importance of non-agricultural activities, etc.)	Third line (University hospital)	YES	Certificate of Complementary Studies	0		Anti-Infective Chemotherapy	FMSo Website, Collègue	Rather dissatisfied	1	Satisfied	3	Rather satisfied	2	3	3	2	3	3	3	3	3	3	2	1	3	1	1	2	2	3	4	1	1	0	1	1	1	1	1	1	1	1	1
Public Health General Practitioner	1	Other	0	24	tunis	Urban (municipality, high population density, importance of non-agricultural activities, etc.)	Other (Ministry, Regional Directorate, Instance...)	YES	Certificate of Complementary Studies	0		Médecine du Football	FMSo Website	Rather satisfied	2	Satisfied	3	Satisfied	3	3	2	3	3	3	3	3	3	3	3	2	3	3	2	3	2	3	5	1	1	1	1	1	1	1	1	1	1	1	1
Assistant Professor (AHU)	1	General Surgery	2	14	Kairouan	Urban (municipality, high population density, importance of non-agricultural activities, etc.)	Third line (University hospital)	YES	Certificate of Complementary Studies	0		Pédagogie Médicale	FMSo Website	Satisfied	3	Rather dissatisfied	1	Satisfied	3	3	0	3	0	3	3	3	0	3	0	0	0	0	0	0	0	0	5	1	1	1	0	1	1	0	1	0	1	1	1
Resident	1	Médecine interne	3	4	Tunis	Urban (municipality, high population density, importance of non-agricultural activities, etc.)	Third line (University hospital)	YES	Certificate of Complementary Studies	0		Prise en Charge des Maladies auto-immunes et systémiques	FMSo Website, Collègue	Satisfied	3	Satisfied	3	Satisfied	3	3	3	3	3	3	3	3	3	3	3	2	3	2	2	1	3	3	5	1	1	1	1	1	1	1	1	1	1	1	1
professeur paramédical	1	Other	6	20	Monastir	Urban (municipality, high population density, importance of non-agricultural activities, etc.)	Third line (University hospital)	YES	Certificate of Complementary Studies	0		Health Research Methodology	Colleague	Satisfied	3	Satisfied	3	Satisfied	3	3	3	3	3	3	3	3	3	3	3	3	3	2	3	3	3	3	5	1	1	1	1	1	1	1	1	1	1	1	1
Public Health Specialist Physician	1	Family Medicine	1	15	Sidi Bouzid	Semi-rural (transitional environment, such as delegation...)	First line (CSB, district hospital, rural maternity, intermediate center, Mother and Child Protection center, anti-tuberculosis center...)	YES	Master's	1	Family Medicine		Colleague	Satisfied	3	Satisfied	3	Satisfied	3	2	2	2	3	3	3	3	3	3	2	2	2	2	2	1	2	2	4	1	1	1	1	1	1	1	1	1	1	1	1
Doctorant	1	Other	6	0	Étranger	Urban (municipality, high population density, importance of non-agricultural activities, etc.)	Other (Ministry, Regional Directorate, Instance...)	YES	Master's	1	Sports Medicine		FMSo Website	Satisfied	3	Satisfied	3	Satisfied	3	3	3	3	3	3	3	3	3	3	2	2	3	2	3	3	2	2	4	1	1	1	1	1	1	1	1	1	1	1	1
Associate Professor (MCA)	1	Preventive and Community Medicine	4	17	Sousse	Urban (municipality, high population density, importance of non-agricultural activities, etc.)	Other (Ministry, Regional Directorate, Instance...)	YES	Certificate of Complementary Studies	0		Diététique thérapeutique	Colleague	Rather satisfied	2	Rather satisfied	2	Rather satisfied	2	2	2	3	3	2	3	3	3	2	2	2	2	1	1	1	2	2	4	1	1	1	1	1	1	1	1	1	1	1	1
administrateur en chef de la sante publique	0	Other	#NULL!	0	Sousse	Urban (municipality, high population density, importance of non-agricultural activities, etc.)	First line (CSB, district hospital, rural maternity, intermediate center, Mother and Child Protection center, anti-tuberculosis center...)	YES	Master's	1	Quality of Care and Health Services Management		FMSo Website, Collègue	Satisfied	3	Satisfied	3	Dissatisfied	#NULL!	2	2	3	3	2	1	1	2	1	2	2	2	2	2	2	2	2	4	1	0	1	1	#NULL!	1	1	1	1	1	0	0
Médecin specialiste de libre pratique	1	Family Medicine	1	4	Tunis	Urban (municipality, high population density, importance of non-agricultural activities, etc.)	First line (CSB, district hospital, rural maternity, intermediate center, Mother and Child Protection center, anti-tuberculosis center...)	YES	Certificate of Complementary Studies	0		Pediatric Dermatology	FMSo Website	Satisfied	3	Satisfied	3	Satisfied	3	3	3	3	3	3	3	3	3	3	3	3	2	2	3	1	3	3	4	1	1	1	1	1	1	1	1	1	1	1	1
Assistant Professor (AHU)	1	Médecine physique, rééducation et réadaptation fonctionnelle	3	7	Mahdia	Urban (municipality, high population density, importance of non-agricultural activities, etc.)	Third line (University hospital)	YES	Certificate of Complementary Studies	0		Médecine du Football	Colleague	Satisfied	3	Satisfied	3	Satisfied	3	3	3	2	2	3	3	3	3	3	2	2	2	2	2	1	2	3	5	1	1	1	1	1	1	1	1	1	1	1	1
Pharmacist	1	Other	5	1	Mahdia	Urban (municipality, high population density, importance of non-agricultural activities, etc.)	Third line (University hospital)	YES	Certificate of Complementary Studies	0		Medical Device Processing in Healthcare Settings	FMSo Website	Satisfied	3	Dissatisfied	#NULL!	Satisfied	3	3	3	3	3	3	2	2	3	2	2	3	3	3	3	3	3	3	4	1	1	1	#NULL!	1	1	1	1	1	1	1	1
Assistant Professor (AHU)	1	Preventive and Community Medicine	4	6	Sousse	Urban (municipality, high population density, importance of non-agricultural activities, etc.)	Third line (University hospital)	YES	Certificate of Complementary Studies	0		Droit Médical	FMSo Website, Collègue	Rather satisfied	2	Rather satisfied	2	Rather satisfied	2	2	2	2	3	3	3	3	2	3	2	2	2	1	2	2	3	3	4	1	1	1	1	1	1	1	1	1	1	1	1
Médecin généraliste de libre pratique	1	Family Medicine	1	10	Sousse	Urban (municipality, high population density, importance of non-agricultural activities, etc.)	First line (CSB, district hospital, rural maternity, intermediate center, Mother and Child Protection center, anti-tuberculosis center...)	YES	Master's	1	Clinical Sexology		FMSo Website, Email	Rather dissatisfied	1	Satisfied	3	Rather satisfied	2	3	3	3	3	3	3	3	3	3	3	3	3	3	3	3	3	3	4	1	1	0	1	1	1	1	1	1	1	1	1
Assistant Professor (AHU)	1	Anesthésie - réanimation	2	10	Tunis	Urban (municipality, high population density, importance of non-agricultural activities, etc.)	Third line (University hospital)	YES	Certificate of Complementary Studies	0		Pédagogie Médicale	Colleague	Rather satisfied	2	Rather satisfied	2	Rather satisfied	2	3	2	3	3	3	3	2	3	2	3	2	3	3	3	2	2	3	5	1	1	1	1	1	1	1	1	1	1	1	1
Doctorant	1	Emergency Medicine	3	14	Mahdia	Semi-rural (transitional environment, such as delegation...)	Other (Ministry, Regional Directorate, Instance...)	YES	Master's	1	Emergency Medicine		Colleague	Satisfied	3	Satisfied	3	Satisfied	3	3	3	3	3	3	3	3	3	3	3	3	3	3	3	3	2	3	5	1	1	1	1	1	1	1	1	1	1	1	1
Médecin specialiste de libre pratique	1	Psychiatry	3	2	Tunis	Urban (municipality, high population density, importance of non-agricultural activities, etc.)	First line (CSB, district hospital, rural maternity, intermediate center, Mother and Child Protection center, anti-tuberculosis center...)	YES	Master's	1	Cognitive Behavioral Therapies		Colleague	Rather satisfied	2	Rather satisfied	2	Rather dissatisfied	1	3	3	3	2	2	2	2	2	2	2	2	2	1	2	1	2	3	5	1	1	1	1	0	1	1	1	1	1	1	1
Professeur	1	Other	0	18	TUNIS	Urban (municipality, high population density, importance of non-agricultural activities, etc.)	Second line (Regional hospital, CNSS)	YES	Certificate of Complementary Studies	0		Droit Médical	FMSo Website	Rather satisfied	2	Rather satisfied	2	Rather satisfied	2	2	2	2	3	2	2	2	2	2	2	2	2	2	2	2	2	2	4	1	1	1	1	1	1	1	1	1	1	1	1
Resident	1	Family Medicine	1	4	Sousse	Urban (municipality, high population density, importance of non-agricultural activities, etc.)	First line (CSB, district hospital, rural maternity, intermediate center, Mother and Child Protection center, anti-tuberculosis center...)	YES	Master's	1	Occupational, Respiratory and Environmental Diseases		FMSo Website	Rather satisfied	2	Rather satisfied	2	Rather satisfied	2	2	2	2	2	2	2	2	2	2	2	2	2	2	2	2	2	2	4	1	1	1	1	1	1	1	1	1	1	1	1
Public Health General Practitioner	1	Pharmacologie	4	10	Sfax	Semi-rural (transitional environment, such as delegation...)	Second line (Regional hospital, CNSS)	YES	Certificate of Complementary Studies	0		Prehospital Medicine	FMSo Website	Satisfied	3	Satisfied	3	Satisfied	3	2	2	2	3	3	3	3	3	3	3	3	3	3	3	3	3	3	5	1	1	1	1	1	1	1	1	1	1	1	1
Mastérienne	0	Biologie médicale	#NULL!	#NULL!	Sousse	Urban (municipality, high population density, importance of non-agricultural activities, etc.)	Third line (University hospital)	NO	Master's	1	Médecine Moléculaire et Nouvelles Technologies appliquées à la Génétique, à l'Immunologie et à la Microbiologie		FMSo Website	Rather dissatisfied	1	Rather satisfied	2	Rather satisfied	2	3	3	2	3	3	1	1	2	1	3	1	2	3	2	3	1	3	4	1	0	0	1	1	1	1	1	1	1	0	0
Médecin inspecteur	1	Not applicable	0	16	Sousse	Rural ("Imada", low population density, importance of agricultural activities...)	Other (Ministry, Regional Directorate, Instance...)	YES	Master's	1	Family Medicine		FMSo Website	Dissatisfied	0	Dissatisfied	#NULL!	Dissatisfied	#NULL!	0	0	0	0	0	0	0	0	0	2	2	2	2	2	2	2	2	5	1	1	0	#NULL!	#NULL!	0	0	0	0	0	0	0
Assistant Professor (AHU)	1	Biophysique et médecine nucléaire	4	7	Sousse	Urban (municipality, high population density, importance of non-agricultural activities, etc.)	Third line (University hospital)	YES	Certificate of Complementary Studies	0		Health Research Methodology	Colleague	Rather satisfied	2	Rather satisfied	2	Rather satisfied	2	2	3	3	3	3	3	3	3	3	2	1	2	1	1	2	1	2	4	1	1	1	1	1	1	1	1	1	1	1	1
Technicien supérieur en biologie médicale	0	Biologie médicale	#NULL!	2	Sousse	Urban (municipality, high population density, importance of non-agricultural activities, etc.)	First line (CSB, district hospital, rural maternity, intermediate center, Mother and Child Protection center, anti-tuberculosis center...)	YES	Master's	1	Médecine Moléculaire et Nouvelles Technologies appliquées à la Génétique, à l'Immunologie et à la Microbiologie		FMSo Website, Email	Satisfied	3	Satisfied	3	Satisfied	3	3	3	3	3	3	3	3	3	3	3	3	3	3	3	3	3	3	5	1	0	1	1	1	1	1	1	1	1	1	1
Assistant Professor (AHU)	1	Emergency Medicine	3	9	Tunis	Urban (municipality, high population density, importance of non-agricultural activities, etc.)	Third line (University hospital)	YES	Certificate of Complementary Studies	0		Droit Médical	Colleague	Rather satisfied	2	Satisfied	3	Satisfied	3	3	3	3	3	3	3	3	3	3	2	2	3	2	2	2	3	3	5	1	1	1	1	1	1	1	1	1	1	1	1
Assistant Professor (AHU)	1	Psychiatry	3	8	La manouba	Urban (municipality, high population density, importance of non-agricultural activities, etc.)	Third line (University hospital)	YES	Master's	1	Cognitive Behavioral Therapies		FMSo Website, Collègue	Rather satisfied	2	Satisfied	3	Rather satisfied	2	3	3	2	2	3	3	3	3	3	2	2	2	2	1	1	2	2	5	1	1	1	1	1	1	1	1	1	1	1	1
Resident	1	Medical Imaging	4	4	Tunis	Urban (municipality, high population density, importance of non-agricultural activities, etc.)	Third line (University hospital)	YES	Certificate of Complementary Studies	0		Oncologic Imaging	Colleague	Satisfied	3	Satisfied	3	Satisfied	3	2	2	2	3	2	2	3	2	3	2	2	2	2	2	2	2	2	4	1	1	1	1	1	1	1	1	1	1	1	1
Public Health Specialist Physician	1	traumatologique- Chirurgie pédiatrique.	2	8	Kairouan	Urban (municipality, high population density, importance of non-agricultural activities, etc.)	Third line (University hospital)	YES	Certificate of Complementary Studies	0		Pathologie Chirurgicale du Genou	Colleague	Rather satisfied	2	Satisfied	3	Satisfied	3	3	3	3	3	2	3	3	3	3	2	2	2	3	3	2	3	3	5	1	1	1	1	1	1	1	1	1	1	1	1
Public Health General Practitioner	1	Not applicable	0	8	Siliana	Urban (municipality, high population density, importance of non-agricultural activities, etc.)	Second line (Regional hospital, CNSS)	YES	Certificate of Complementary Studies	0		Prehospital Medicine	Colleague	Rather dissatisfied	1	Rather satisfied	2	Rather dissatisfied	1	2	2	2	2	1	1	2	2	2	2	2	2	3	2	0	2	3	4	1	1	0	1	0	1	1	1	1	0	0	1
Resident	1	Néphrologie	3	4	Sousse	Urban (municipality, high population density, importance of non-agricultural activities, etc.)	Third line (University hospital)	YES	Certificate of Complementary Studies	0		Prise en Charge des Maladies auto-immunes et systémiques	Email, Colleague	Satisfied	3	Satisfied	3	Satisfied	3	3	3	3	3	3	2	3	3	3	3	3	3	3	3	3	3	3	5	1	1	1	1	1	1	1	1	1	1	1	1
Infermier majeur	1	Not applicable	6	12	Sousse	Urban (municipality, high population density, importance of non-agricultural activities, etc.)	First line (CSB, district hospital, rural maternity, intermediate center, Mother and Child Protection center, anti-tuberculosis center...)	YES	Master's	1	Medical Informatics		FMSo Website	Rather dissatisfied	1	Rather dissatisfied	1	Dissatisfied	#NULL!	0	0	0	1	1	0	0	1	1	2	2	2	2	2	2	2	2	4	1	1	0	0	#NULL!	0	0	0	0	0	0	0
Resident	1	Chirurgie plastique, réparatrice et esthétique- Chirurgie orthopédique et	2	2	Tunis	Urban (municipality, high population density, importance of non-agricultural activities, etc.)	Third line (University hospital)	YES	Certificate of Complementary Studies	0		Anatomie Appliquée à la Pathologie de l’Appareil Locomoteur	FMSo Website	Satisfied	3	Satisfied	3	Satisfied	3	2	2	2	2	2	2	1	2	2	3	2	3	2	2	2	2	3	4	1	1	1	1	1	1	1	1	1	1	1	0
Public Health General Practitioner	1	Family Medicine	1	6	Kairouan	Urban (municipality, high population density, importance of non-agricultural activities, etc.)	First line (CSB, district hospital, rural maternity, intermediate center, Mother and Child Protection center, anti-tuberculosis center...)	YES	Master's	1	Clinical Sexology		Collègue, Other	Satisfied	3	Satisfied	3	Satisfied	3	3	3	3	3	3	3	3	3	3	3	3	3	3	3	3	3	3	5	1	1	1	1	1	1	1	1	1	1	1	1
Resident	1	Pneumologie	3	4	Sousse	Urban (municipality, high population density, importance of non-agricultural activities, etc.)	Third line (University hospital)	YES	Certificate of Complementary Studies	0		Thoracic Oncology	Colleague	Satisfied	3	Satisfied	3	Satisfied	3	3	2	3	3	3	3	3	3	3	3	2	2	2	2	2	2	2	5	1	1	1	1	1	1	1	1	1	1	1	1
Resident	1	Dermatology	3	2	Sfax	Urban (municipality, high population density, importance of non-agricultural activities, etc.)	Third line (University hospital)	YES	Master's	1	Aesthetic Dermatology, Cosmetology and Lasers		Colleague	Satisfied	3	Satisfied	3	Satisfied	3	2	2	2	3	2	3	1	2	2	2	1	2	1	1	1	2	3	4	1	1	1	1	1	1	1	1	1	1	1	0
Doctorant	1	Cardiologie	3	#NULL!	Tunis	Urban (municipality, high population density, importance of non-agricultural activities, etc.)	Third line (University hospital)	YES	Master's	1	Congenital and Pediatric Cardiology		Colleague	Satisfied	3	Satisfied	3	Satisfied	3	2	2	2	2	2	2	2	3	3	3	2	2	2	2	1	2	2	4	1	1	1	1	1	1	1	1	1	1	1	1
[truncated: 13 more columns]
